# Supplementary material for: Identification of the SAUR Members in Woodland Strawberry (Fragaria vesca) and Detection of Their Expression Profiles in Response to Auxin Signals
Source: Int J Mol Sci. 2025 Apr 11;26(8):3638. doi: 10.3390/ijms26083638 (PMC12027354; doi:10.3390/ijms26083638)
Supplement: Supplementary file 1 [file ijms-26-03638-s001.zip › Supplementary Table S2.xlsx]

## Sheet: Sheet1
FvH4_7g11280.t1	607	647	auxin-responsive element
FvH4_5g08780.t1	1166	1206	auxin-responsive element
FvH4_2g02280.t1	1750	1790	auxin-responsive element
FvH4_2g02300.t1	979	1019	auxin-responsive element
FvH4_2g10800.t1	94	134	auxin-responsive element
FvH4_2g10800.t1	763	803	auxin-responsive element
FvH4_2g38740.t1	1526	1566	auxin-responsive element
FvH4_3g13730.t1	1658	1698	auxin-responsive element
FvH4_3g31390.t1	775	815	auxin-responsive element
FvH4_5g08780.t1	1597	1637	auxin-responsive element
FvH4_5g22810.t1	1354	1394	auxin-responsive element
FvH4_6g35410.t1	1482	1522	auxin-responsive element
FvH4_7g17340.t1	1142	1182	auxin-responsive element
FvH4_1g09280.t1	46	86	auxin-responsive element
FvH4_1g09300.t1	771	811	auxin-responsive element
FvH4_2g02280.t1	767	807	auxin-responsive element
FvH4_2g02280.t1	1283	1323	auxin-responsive element
FvH4_2g02290.t1	573	613	auxin-responsive element
FvH4_2g02290.t1	673	713	auxin-responsive element
FvH4_2g02310.t1	1673	1713	auxin-responsive element
FvH4_2g02320.t1	1663	1703	auxin-responsive element
FvH4_2g10850.t1	1456	1496	auxin-responsive element
FvH4_2g10850.t1	1731	1771	auxin-responsive element
FvH4_2g10870.t1	171	211	auxin-responsive element
FvH4_2g38720.t1	449	489	auxin-responsive element
FvH4_2g38720.t1	1775	1815	auxin-responsive element
FvH4_2g38740.t1	1961	2001	auxin-responsive element
FvH4_3g15390.t1	605	645	auxin-responsive element
FvH4_3g15390.t1	975	1015	auxin-responsive element
FvH4_3g15820.t1	945	985	auxin-responsive element
FvH4_3g31150.t1	545	585	auxin-responsive element
FvH4_3g31150.t1	624	664	auxin-responsive element
FvH4_3g31150.t1	773	813	auxin-responsive element
FvH4_3g31150.t1	787	827	auxin-responsive element
FvH4_3g31390.t1	1371	1411	auxin-responsive element
FvH4_4g12051.t1	1923	1963	auxin-responsive element
FvH4_5g00360.t1	537	577	auxin-responsive element
FvH4_5g00360.t1	959	999	auxin-responsive element
FvH4_5g08780.t1	540	580	auxin-responsive element
FvH4_5g08780.t1	750	790	auxin-responsive element
FvH4_5g08790.t1	526	566	auxin-responsive element
FvH4_5g08800.t1	293	333	auxin-responsive element
FvH4_5g22700.t1	653	693	auxin-responsive element
FvH4_5g22780.t1	1320	1360	auxin-responsive element
FvH4_5g22810.t1	698	738	auxin-responsive element
FvH4_5g22821.t1	396	436	auxin-responsive element
FvH4_5g26860.t1	814	854	auxin-responsive element
FvH4_5g26890.t1	173	213	auxin-responsive element
FvH4_5g29950.t1	1756	1796	auxin-responsive element
FvH4_5g32781.t1	1572	1612	auxin-responsive element
FvH4_6g16110.t1	423	463	auxin-responsive element
FvH4_6g16110.t1	1668	1708	auxin-responsive element
FvH4_6g16110.t1	1728	1768	auxin-responsive element
FvH4_6g16370.t1	1456	1496	auxin-responsive element
FvH4_6g16380.t1	1413	1453	auxin-responsive element
FvH4_6g19170.t1	139	179	auxin-responsive element
FvH4_6g27350.t1	1402	1442	auxin-responsive element
FvH4_6g33390.t1	1530	1570	auxin-responsive element
FvH4_6g35400.t1	820	860	auxin-responsive element
FvH4_2g02280.t1	1513	1553	cis-acting element involved in defense and stress responsiveness
FvH4_2g02290.t1	511	551	cis-acting element involved in defense and stress responsiveness
FvH4_2g02310.t1	1527	1567	cis-acting element involved in defense and stress responsiveness
FvH4_2g10800.t1	1671	1711	cis-acting element involved in defense and stress responsiveness
FvH4_3g31140.t1	100	140	cis-acting element involved in defense and stress responsiveness
FvH4_3g31140.t1	723	763	cis-acting element involved in defense and stress responsiveness
FvH4_3g31150.t1	159	199	cis-acting element involved in defense and stress responsiveness
FvH4_3g31390.t1	1083	1123	cis-acting element involved in defense and stress responsiveness
FvH4_4g23230.t1	1036	1076	cis-acting element involved in defense and stress responsiveness
FvH4_5g08780.t1	940	980	cis-acting element involved in defense and stress responsiveness
FvH4_5g08790.t1	1167	1207	cis-acting element involved in defense and stress responsiveness
FvH4_5g22620.t1	1748	1788	cis-acting element involved in defense and stress responsiveness
FvH4_5g22660.t1	1406	1446	cis-acting element involved in defense and stress responsiveness
FvH4_5g22690.t1	1942	1982	cis-acting element involved in defense and stress responsiveness
FvH4_5g22790.t1	325	365	cis-acting element involved in defense and stress responsiveness
FvH4_5g22821.t1	501	541	cis-acting element involved in defense and stress responsiveness
FvH4_5g26860.t1	135	175	cis-acting element involved in defense and stress responsiveness
FvH4_5g32781.t1	382	422	cis-acting element involved in defense and stress responsiveness
FvH4_6g36860.t1	1622	1662	cis-acting element involved in defense and stress responsiveness
FvH4_1g09280.t1	1176	1216	cis-acting element involved in low-temperature responsiveness
FvH4_1g09280.t1	1197	1237	cis-acting element involved in low-temperature responsiveness
FvH4_1g09280.t1	1221	1261	cis-acting element involved in low-temperature responsiveness
FvH4_2g02260.t1	902	942	cis-acting element involved in low-temperature responsiveness
FvH4_2g02320.t1	1148	1188	cis-acting element involved in low-temperature responsiveness
FvH4_2g02320.t1	1434	1474	cis-acting element involved in low-temperature responsiveness
FvH4_2g10770.t1	228	268	cis-acting element involved in low-temperature responsiveness
FvH4_2g10810.t1	772	812	cis-acting element involved in low-temperature responsiveness
FvH4_2g38720.t1	1956	1996	cis-acting element involved in low-temperature responsiveness
FvH4_2g38740.t1	893	933	cis-acting element involved in low-temperature responsiveness
FvH4_3g15820.t1	892	932	cis-acting element involved in low-temperature responsiveness
FvH4_3g31390.t1	464	504	cis-acting element involved in low-temperature responsiveness
FvH4_3g31390.t1	477	517	cis-acting element involved in low-temperature responsiveness
FvH4_4g12051.t1	201	241	cis-acting element involved in low-temperature responsiveness
FvH4_5g08770.t1	60	100	cis-acting element involved in low-temperature responsiveness
FvH4_5g08770.t1	997	1037	cis-acting element involved in low-temperature responsiveness
FvH4_5g08770.t1	1546	1586	cis-acting element involved in low-temperature responsiveness
FvH4_5g08800.t1	233	273	cis-acting element involved in low-temperature responsiveness
FvH4_5g22780.t1	840	880	cis-acting element involved in low-temperature responsiveness
FvH4_5g22810.t1	606	646	cis-acting element involved in low-temperature responsiveness
FvH4_5g26860.t1	585	625	cis-acting element involved in low-temperature responsiveness
FvH4_5g26890.t1	725	765	cis-acting element involved in low-temperature responsiveness
FvH4_5g32781.t1	529	569	cis-acting element involved in low-temperature responsiveness
FvH4_6g16380.t1	505	545	cis-acting element involved in low-temperature responsiveness
FvH4_6g16380.t1	868	908	cis-acting element involved in low-temperature responsiveness
FvH4_6g27350.t1	126	166	cis-acting element involved in low-temperature responsiveness
FvH4_6g27350.t1	1207	1247	cis-acting element involved in low-temperature responsiveness
FvH4_6g33390.t1	1798	1838	cis-acting element involved in low-temperature responsiveness
FvH4_6g35400.t1	983	1023	cis-acting element involved in low-temperature responsiveness
FvH4_6g36860.t1	1798	1838	cis-acting element involved in low-temperature responsiveness
FvH4_6g36860.t1	1932	1972	cis-acting element involved in low-temperature responsiveness
FvH4_6g38650.t1	1307	1347	cis-acting element involved in low-temperature responsiveness
FvH4_7g17340.t1	370	410	cis-acting element involved in low-temperature responsiveness
FvH4_7g32600.t1	1924	1964	cis-acting element involved in low-temperature responsiveness
FvH4_5g22821.t1	1534	1574	cis-acting element involved in salicylic acid responsiveness
FvH4_6g27350.t1	992	1032	cis-acting element involved in salicylic acid responsiveness
FvH4_1g09280.t1	10	50	cis-acting element involved in salicylic acid responsiveness
FvH4_2g02260.t1	473	513	cis-acting element involved in salicylic acid responsiveness
FvH4_2g02290.t1	1650	1690	cis-acting element involved in salicylic acid responsiveness
FvH4_2g02320.t1	616	656	cis-acting element involved in salicylic acid responsiveness
FvH4_2g02320.t1	1375	1415	cis-acting element involved in salicylic acid responsiveness
FvH4_2g10810.t1	1943	1983	cis-acting element involved in salicylic acid responsiveness
FvH4_2g10820.t1	812	852	cis-acting element involved in salicylic acid responsiveness
FvH4_2g36430.t1	204	244	cis-acting element involved in salicylic acid responsiveness
FvH4_3g13730.t1	1960	2000	cis-acting element involved in salicylic acid responsiveness
FvH4_3g15390.t1	637	677	cis-acting element involved in salicylic acid responsiveness
FvH4_3g15820.t1	1451	1491	cis-acting element involved in salicylic acid responsiveness
FvH4_4g23230.t1	1928	1968	cis-acting element involved in salicylic acid responsiveness
FvH4_5g00360.t1	590	630	cis-acting element involved in salicylic acid responsiveness
FvH4_5g22780.t1	1621	1661	cis-acting element involved in salicylic acid responsiveness
FvH4_5g22790.t1	519	559	cis-acting element involved in salicylic acid responsiveness
FvH4_5g22790.t1	1255	1295	cis-acting element involved in salicylic acid responsiveness
FvH4_5g22810.t1	1656	1696	cis-acting element involved in salicylic acid responsiveness
FvH4_5g26860.t1	821	861	cis-acting element involved in salicylic acid responsiveness
FvH4_5g26890.t1	449	489	cis-acting element involved in salicylic acid responsiveness
FvH4_5g32781.t1	557	597	cis-acting element involved in salicylic acid responsiveness
FvH4_6g16110.t1	403	443	cis-acting element involved in salicylic acid responsiveness
FvH4_6g16370.t1	1814	1854	cis-acting element involved in salicylic acid responsiveness
FvH4_6g19170.t1	1243	1283	cis-acting element involved in salicylic acid responsiveness
FvH4_6g27350.t1	997	1037	cis-acting element involved in salicylic acid responsiveness
FvH4_6g36840.t1	1298	1338	cis-acting element involved in salicylic acid responsiveness
FvH4_6g36860.t1	1875	1915	cis-acting element involved in salicylic acid responsiveness
FvH4_7g11280.t1	1499	1539	cis-acting element involved in salicylic acid responsiveness
FvH4_7g19120.t1	606	646	cis-acting element involved in salicylic acid responsiveness
FvH4_7g19120.t1	1961	2001	cis-acting element involved in salicylic acid responsiveness
FvH4_1g09280.t1	761	801	cis-acting element involved in the abscisic acid responsiveness
FvH4_1g09280.t1	890	930	cis-acting element involved in the abscisic acid responsiveness
FvH4_1g09280.t1	891	931	cis-acting element involved in the abscisic acid responsiveness
FvH4_1g09300.t1	79	119	cis-acting element involved in the abscisic acid responsiveness
FvH4_1g09300.t1	80	120	cis-acting element involved in the abscisic acid responsiveness
FvH4_1g09300.t1	276	316	cis-acting element involved in the abscisic acid responsiveness
FvH4_1g11980.t1	1434	1474	cis-acting element involved in the abscisic acid responsiveness
FvH4_2g02260.t1	919	959	cis-acting element involved in the abscisic acid responsiveness
FvH4_2g02280.t1	695	735	cis-acting element involved in the abscisic acid responsiveness
FvH4_2g02280.t1	1200	1240	cis-acting element involved in the abscisic acid responsiveness
FvH4_2g02280.t1	1276	1316	cis-acting element involved in the abscisic acid responsiveness
FvH4_2g02290.t1	519	559	cis-acting element involved in the abscisic acid responsiveness
FvH4_2g02300.t1	1089	1129	cis-acting element involved in the abscisic acid responsiveness
FvH4_2g02310.t1	406	446	cis-acting element involved in the abscisic acid responsiveness
FvH4_2g10770.t1	1605	1645	cis-acting element involved in the abscisic acid responsiveness
FvH4_2g10770.t1	1606	1646	cis-acting element involved in the abscisic acid responsiveness
FvH4_2g10800.t1	869	909	cis-acting element involved in the abscisic acid responsiveness
FvH4_2g10800.t1	870	910	cis-acting element involved in the abscisic acid responsiveness
FvH4_2g10800.t1	1635	1675	cis-acting element involved in the abscisic acid responsiveness
FvH4_2g10810.t1	53	93	cis-acting element involved in the abscisic acid responsiveness
FvH4_2g10810.t1	1335	1375	cis-acting element involved in the abscisic acid responsiveness
FvH4_2g10810.t1	1755	1795	cis-acting element involved in the abscisic acid responsiveness
FvH4_2g10810.t1	1802	1842	cis-acting element involved in the abscisic acid responsiveness
FvH4_2g10820.t1	531	571	cis-acting element involved in the abscisic acid responsiveness
FvH4_2g10820.t1	958	998	cis-acting element involved in the abscisic acid responsiveness
FvH4_2g10820.t1	1000	1040	cis-acting element involved in the abscisic acid responsiveness
FvH4_2g10820.t1	1425	1465	cis-acting element involved in the abscisic acid responsiveness
FvH4_2g10860.t1	5	45	cis-acting element involved in the abscisic acid responsiveness
FvH4_2g36430.t1	821	861	cis-acting element involved in the abscisic acid responsiveness
FvH4_2g36430.t1	976	1016	cis-acting element involved in the abscisic acid responsiveness
FvH4_2g38740.t1	275	315	cis-acting element involved in the abscisic acid responsiveness
FvH4_2g38740.t1	276	316	cis-acting element involved in the abscisic acid responsiveness
FvH4_2g38740.t1	1325	1365	cis-acting element involved in the abscisic acid responsiveness
FvH4_3g13730.t1	1048	1088	cis-acting element involved in the abscisic acid responsiveness
FvH4_3g13730.t1	1530	1570	cis-acting element involved in the abscisic acid responsiveness
FvH4_3g15390.t1	943	983	cis-acting element involved in the abscisic acid responsiveness
FvH4_3g15390.t1	945	985	cis-acting element involved in the abscisic acid responsiveness
FvH4_3g15390.t1	946	986	cis-acting element involved in the abscisic acid responsiveness
FvH4_3g15390.t1	980	1020	cis-acting element involved in the abscisic acid responsiveness
FvH4_3g15390.t1	981	1021	cis-acting element involved in the abscisic acid responsiveness
FvH4_3g31140.t1	563	603	cis-acting element involved in the abscisic acid responsiveness
FvH4_3g31140.t1	719	759	cis-acting element involved in the abscisic acid responsiveness
FvH4_3g31140.t1	1332	1372	cis-acting element involved in the abscisic acid responsiveness
FvH4_3g31140.t1	1333	1373	cis-acting element involved in the abscisic acid responsiveness
FvH4_3g31150.t1	1219	1259	cis-acting element involved in the abscisic acid responsiveness
FvH4_3g31150.t1	1221	1261	cis-acting element involved in the abscisic acid responsiveness
FvH4_3g31150.t1	1344	1384	cis-acting element involved in the abscisic acid responsiveness
FvH4_3g31390.t1	287	327	cis-acting element involved in the abscisic acid responsiveness
FvH4_3g31390.t1	587	627	cis-acting element involved in the abscisic acid responsiveness
FvH4_3g31390.t1	714	754	cis-acting element involved in the abscisic acid responsiveness
FvH4_4g12051.t1	182	222	cis-acting element involved in the abscisic acid responsiveness
FvH4_4g12051.t1	816	856	cis-acting element involved in the abscisic acid responsiveness
FvH4_4g12051.t1	818	858	cis-acting element involved in the abscisic acid responsiveness
FvH4_4g12051.t1	1125	1165	cis-acting element involved in the abscisic acid responsiveness
FvH4_4g12051.t1	1780	1820	cis-acting element involved in the abscisic acid responsiveness
FvH4_4g12051.t1	1782	1822	cis-acting element involved in the abscisic acid responsiveness
FvH4_5g00360.t1	376	416	cis-acting element involved in the abscisic acid responsiveness
FvH4_5g00360.t1	1096	1136	cis-acting element involved in the abscisic acid responsiveness
FvH4_5g00360.t1	1307	1347	cis-acting element involved in the abscisic acid responsiveness
FvH4_5g00360.t1	1641	1681	cis-acting element involved in the abscisic acid responsiveness
FvH4_5g08770.t1	1759	1799	cis-acting element involved in the abscisic acid responsiveness
FvH4_5g08780.t1	774	814	cis-acting element involved in the abscisic acid responsiveness
FvH4_5g08780.t1	842	882	cis-acting element involved in the abscisic acid responsiveness
FvH4_5g08780.t1	1203	1243	cis-acting element involved in the abscisic acid responsiveness
FvH4_5g08780.t1	1206	1246	cis-acting element involved in the abscisic acid responsiveness
FvH4_5g08800.t1	355	395	cis-acting element involved in the abscisic acid responsiveness
FvH4_5g08800.t1	1020	1060	cis-acting element involved in the abscisic acid responsiveness
FvH4_5g08800.t1	1495	1535	cis-acting element involved in the abscisic acid responsiveness
FvH4_5g08800.t1	1964	2004	cis-acting element involved in the abscisic acid responsiveness
FvH4_5g22620.t1	1012	1052	cis-acting element involved in the abscisic acid responsiveness
FvH4_5g22660.t1	941	981	cis-acting element involved in the abscisic acid responsiveness
FvH4_5g22690.t1	246	286	cis-acting element involved in the abscisic acid responsiveness
FvH4_5g22690.t1	1833	1873	cis-acting element involved in the abscisic acid responsiveness
FvH4_5g22700.t1	408	448	cis-acting element involved in the abscisic acid responsiveness
FvH4_5g22700.t1	410	450	cis-acting element involved in the abscisic acid responsiveness
FvH4_5g22700.t1	411	451	cis-acting element involved in the abscisic acid responsiveness
FvH4_5g22700.t1	1009	1049	cis-acting element involved in the abscisic acid responsiveness
FvH4_5g22790.t1	1728	1768	cis-acting element involved in the abscisic acid responsiveness
FvH4_5g24600.t1	176	216	cis-acting element involved in the abscisic acid responsiveness
FvH4_5g24600.t1	746	786	cis-acting element involved in the abscisic acid responsiveness
FvH4_5g24600.t1	749	789	cis-acting element involved in the abscisic acid responsiveness
FvH4_5g24600.t1	1146	1186	cis-acting element involved in the abscisic acid responsiveness
FvH4_5g24600.t1	1786	1826	cis-acting element involved in the abscisic acid responsiveness
FvH4_5g24720.t1	-1	39	cis-acting element involved in the abscisic acid responsiveness
FvH4_5g24720.t1	644	684	cis-acting element involved in the abscisic acid responsiveness
FvH4_5g24720.t1	1786	1826	cis-acting element involved in the abscisic acid responsiveness
FvH4_5g26860.t1	562	602	cis-acting element involved in the abscisic acid responsiveness
FvH4_5g29950.t1	1164	1204	cis-acting element involved in the abscisic acid responsiveness
FvH4_5g29950.t1	1206	1246	cis-acting element involved in the abscisic acid responsiveness
FvH4_5g32781.t1	1549	1589	cis-acting element involved in the abscisic acid responsiveness
FvH4_6g16370.t1	108	148	cis-acting element involved in the abscisic acid responsiveness
FvH4_6g16370.t1	109	149	cis-acting element involved in the abscisic acid responsiveness
FvH4_6g16370.t1	1336	1376	cis-acting element involved in the abscisic acid responsiveness
FvH4_6g16370.t1	1439	1479	cis-acting element involved in the abscisic acid responsiveness
FvH4_6g35400.t1	369	409	cis-acting element involved in the abscisic acid responsiveness
FvH4_6g35400.t1	710	750	cis-acting element involved in the abscisic acid responsiveness
FvH4_6g36850.t1	849	889	cis-acting element involved in the abscisic acid responsiveness
FvH4_6g36860.t1	656	696	cis-acting element involved in the abscisic acid responsiveness
FvH4_6g36860.t1	958	998	cis-acting element involved in the abscisic acid responsiveness
FvH4_6g36860.t1	1159	1199	cis-acting element involved in the abscisic acid responsiveness
FvH4_6g38650.t1	1367	1407	cis-acting element involved in the abscisic acid responsiveness
FvH4_7g11280.t1	-19	21	cis-acting element involved in the abscisic acid responsiveness
FvH4_7g11280.t1	327	367	cis-acting element involved in the abscisic acid responsiveness
FvH4_7g11280.t1	410	450	cis-acting element involved in the abscisic acid responsiveness
FvH4_7g11280.t1	1867	1907	cis-acting element involved in the abscisic acid responsiveness
FvH4_7g17340.t1	631	671	cis-acting element involved in the abscisic acid responsiveness
FvH4_7g17340.t1	633	673	cis-acting element involved in the abscisic acid responsiveness
FvH4_7g17340.t1	634	674	cis-acting element involved in the abscisic acid responsiveness
FvH4_7g17340.t1	1355	1395	cis-acting element involved in the abscisic acid responsiveness
FvH4_7g19120.t1	1241	1281	cis-acting element involved in the abscisic acid responsiveness
FvH4_7g19120.t1	1243	1283	cis-acting element involved in the abscisic acid responsiveness
FvH4_7g19120.t1	1244	1284	cis-acting element involved in the abscisic acid responsiveness
FvH4_7g19120.t1	1248	1288	cis-acting element involved in the abscisic acid responsiveness
FvH4_7g32600.t1	-10	30	cis-acting element involved in the abscisic acid responsiveness
FvH4_7g32600.t1	1360	1400	cis-acting element involved in the abscisic acid responsiveness
FvH4_7g32600.t1	1361	1401	cis-acting element involved in the abscisic acid responsiveness
FvH4_1g09280.t1	277	317	cis-acting regulatory element essential for the anaerobic induction
FvH4_1g09280.t1	901	941	cis-acting regulatory element essential for the anaerobic induction
FvH4_1g09280.t1	1150	1190	cis-acting regulatory element essential for the anaerobic induction
FvH4_1g09280.t1	1791	1831	cis-acting regulatory element essential for the anaerobic induction
FvH4_1g09300.t1	336	376	cis-acting regulatory element essential for the anaerobic induction
FvH4_1g09300.t1	857	897	cis-acting regulatory element essential for the anaerobic induction
FvH4_1g09300.t1	1317	1357	cis-acting regulatory element essential for the anaerobic induction
FvH4_1g11980.t1	1833	1873	cis-acting regulatory element essential for the anaerobic induction
FvH4_2g02260.t1	409	449	cis-acting regulatory element essential for the anaerobic induction
FvH4_2g02260.t1	414	454	cis-acting regulatory element essential for the anaerobic induction
FvH4_2g02260.t1	666	706	cis-acting regulatory element essential for the anaerobic induction
FvH4_2g02260.t1	1587	1627	cis-acting regulatory element essential for the anaerobic induction
FvH4_2g02280.t1	889	929	cis-acting regulatory element essential for the anaerobic induction
FvH4_2g02280.t1	1340	1380	cis-acting regulatory element essential for the anaerobic induction
FvH4_2g02280.t1	1712	1752	cis-acting regulatory element essential for the anaerobic induction
FvH4_2g02290.t1	169	209	cis-acting regulatory element essential for the anaerobic induction
FvH4_2g02290.t1	174	214	cis-acting regulatory element essential for the anaerobic induction
FvH4_2g02290.t1	428	468	cis-acting regulatory element essential for the anaerobic induction
FvH4_2g02290.t1	921	961	cis-acting regulatory element essential for the anaerobic induction
FvH4_2g02300.t1	288	328	cis-acting regulatory element essential for the anaerobic induction
FvH4_2g02300.t1	674	714	cis-acting regulatory element essential for the anaerobic induction
FvH4_2g02300.t1	1629	1669	cis-acting regulatory element essential for the anaerobic induction
FvH4_2g02300.t1	1894	1934	cis-acting regulatory element essential for the anaerobic induction
FvH4_2g02310.t1	881	921	cis-acting regulatory element essential for the anaerobic induction
FvH4_2g02310.t1	1129	1169	cis-acting regulatory element essential for the anaerobic induction
FvH4_2g02310.t1	1362	1402	cis-acting regulatory element essential for the anaerobic induction
FvH4_2g02310.t1	1890	1930	cis-acting regulatory element essential for the anaerobic induction
FvH4_2g02320.t1	112	152	cis-acting regulatory element essential for the anaerobic induction
FvH4_2g02320.t1	975	1015	cis-acting regulatory element essential for the anaerobic induction
FvH4_2g02320.t1	1678	1718	cis-acting regulatory element essential for the anaerobic induction
FvH4_2g10800.t1	980	1020	cis-acting regulatory element essential for the anaerobic induction
FvH4_2g10800.t1	1538	1578	cis-acting regulatory element essential for the anaerobic induction
FvH4_2g10810.t1	216	256	cis-acting regulatory element essential for the anaerobic induction
FvH4_2g10810.t1	396	436	cis-acting regulatory element essential for the anaerobic induction
FvH4_2g10810.t1	1450	1490	cis-acting regulatory element essential for the anaerobic induction
FvH4_2g10820.t1	783	823	cis-acting regulatory element essential for the anaerobic induction
FvH4_2g10820.t1	1309	1349	cis-acting regulatory element essential for the anaerobic induction
FvH4_2g10850.t1	1125	1165	cis-acting regulatory element essential for the anaerobic induction
FvH4_2g10850.t1	1182	1222	cis-acting regulatory element essential for the anaerobic induction
FvH4_2g10860.t1	301	341	cis-acting regulatory element essential for the anaerobic induction
FvH4_2g10870.t1	445	485	cis-acting regulatory element essential for the anaerobic induction
FvH4_2g10870.t1	502	542	cis-acting regulatory element essential for the anaerobic induction
FvH4_2g36430.t1	233	273	cis-acting regulatory element essential for the anaerobic induction
FvH4_2g36430.t1	1273	1313	cis-acting regulatory element essential for the anaerobic induction
FvH4_2g36430.t1	1620	1660	cis-acting regulatory element essential for the anaerobic induction
FvH4_2g36430.t1	1625	1665	cis-acting regulatory element essential for the anaerobic induction
FvH4_2g38720.t1	776	816	cis-acting regulatory element essential for the anaerobic induction
FvH4_2g38720.t1	864	904	cis-acting regulatory element essential for the anaerobic induction
FvH4_2g38720.t1	1122	1162	cis-acting regulatory element essential for the anaerobic induction
FvH4_2g38740.t1	1038	1078	cis-acting regulatory element essential for the anaerobic induction
FvH4_2g38740.t1	1926	1966	cis-acting regulatory element essential for the anaerobic induction
FvH4_3g13730.t1	371	411	cis-acting regulatory element essential for the anaerobic induction
FvH4_3g13730.t1	420	460	cis-acting regulatory element essential for the anaerobic induction
FvH4_3g13730.t1	427	467	cis-acting regulatory element essential for the anaerobic induction
FvH4_3g13730.t1	1210	1250	cis-acting regulatory element essential for the anaerobic induction
FvH4_3g13730.t1	1227	1267	cis-acting regulatory element essential for the anaerobic induction
FvH4_3g13730.t1	1277	1317	cis-acting regulatory element essential for the anaerobic induction
FvH4_3g15390.t1	22	62	cis-acting regulatory element essential for the anaerobic induction
FvH4_3g15390.t1	1264	1304	cis-acting regulatory element essential for the anaerobic induction
FvH4_3g15390.t1	1640	1680	cis-acting regulatory element essential for the anaerobic induction
FvH4_3g15820.t1	481	521	cis-acting regulatory element essential for the anaerobic induction
FvH4_3g15820.t1	1243	1283	cis-acting regulatory element essential for the anaerobic induction
FvH4_3g31140.t1	1948	1988	cis-acting regulatory element essential for the anaerobic induction
FvH4_3g31150.t1	67	107	cis-acting regulatory element essential for the anaerobic induction
FvH4_3g31150.t1	143	183	cis-acting regulatory element essential for the anaerobic induction
FvH4_3g31150.t1	425	465	cis-acting regulatory element essential for the anaerobic induction
FvH4_3g31390.t1	1678	1718	cis-acting regulatory element essential for the anaerobic induction
FvH4_3g31390.t1	1943	1983	cis-acting regulatory element essential for the anaerobic induction
FvH4_4g12051.t1	152	192	cis-acting regulatory element essential for the anaerobic induction
FvH4_4g12051.t1	805	845	cis-acting regulatory element essential for the anaerobic induction
FvH4_4g12051.t1	1603	1643	cis-acting regulatory element essential for the anaerobic induction
FvH4_4g23230.t1	460	500	cis-acting regulatory element essential for the anaerobic induction
FvH4_4g23230.t1	558	598	cis-acting regulatory element essential for the anaerobic induction
FvH4_4g23230.t1	1796	1836	cis-acting regulatory element essential for the anaerobic induction
FvH4_5g00360.t1	577	617	cis-acting regulatory element essential for the anaerobic induction
FvH4_5g00360.t1	1561	1601	cis-acting regulatory element essential for the anaerobic induction
FvH4_5g00360.t1	1829	1869	cis-acting regulatory element essential for the anaerobic induction
FvH4_5g00360.t1	1840	1880	cis-acting regulatory element essential for the anaerobic induction
FvH4_5g08770.t1	344	384	cis-acting regulatory element essential for the anaerobic induction
FvH4_5g08770.t1	628	668	cis-acting regulatory element essential for the anaerobic induction
FvH4_5g08770.t1	941	981	cis-acting regulatory element essential for the anaerobic induction
FvH4_5g08770.t1	1219	1259	cis-acting regulatory element essential for the anaerobic induction
FvH4_5g08780.t1	74	114	cis-acting regulatory element essential for the anaerobic induction
FvH4_5g08780.t1	681	721	cis-acting regulatory element essential for the anaerobic induction
FvH4_5g08780.t1	1378	1418	cis-acting regulatory element essential for the anaerobic induction
FvH4_5g08800.t1	71	111	cis-acting regulatory element essential for the anaerobic induction
FvH4_5g08800.t1	1375	1415	cis-acting regulatory element essential for the anaerobic induction
FvH4_5g08800.t1	1530	1570	cis-acting regulatory element essential for the anaerobic induction
FvH4_5g22620.t1	815	855	cis-acting regulatory element essential for the anaerobic induction
FvH4_5g22660.t1	68	108	cis-acting regulatory element essential for the anaerobic induction
FvH4_5g22660.t1	333	373	cis-acting regulatory element essential for the anaerobic induction
FvH4_5g22660.t1	572	612	cis-acting regulatory element essential for the anaerobic induction
FvH4_5g22660.t1	813	853	cis-acting regulatory element essential for the anaerobic induction
FvH4_5g22700.t1	-18	22	cis-acting regulatory element essential for the anaerobic induction
FvH4_5g22700.t1	1305	1345	cis-acting regulatory element essential for the anaerobic induction
FvH4_5g22700.t1	1773	1813	cis-acting regulatory element essential for the anaerobic induction
FvH4_5g22700.t1	1781	1821	cis-acting regulatory element essential for the anaerobic induction
FvH4_5g22780.t1	1731	1771	cis-acting regulatory element essential for the anaerobic induction
FvH4_5g22810.t1	524	564	cis-acting regulatory element essential for the anaerobic induction
FvH4_5g22810.t1	913	953	cis-acting regulatory element essential for the anaerobic induction
FvH4_5g22821.t1	818	858	cis-acting regulatory element essential for the anaerobic induction
FvH4_5g22821.t1	1775	1815	cis-acting regulatory element essential for the anaerobic induction
FvH4_5g22822.t1	806	846	cis-acting regulatory element essential for the anaerobic induction
FvH4_5g22822.t1	964	1004	cis-acting regulatory element essential for the anaerobic induction
FvH4_5g24600.t1	402	442	cis-acting regulatory element essential for the anaerobic induction
FvH4_5g24600.t1	562	602	cis-acting regulatory element essential for the anaerobic induction
FvH4_5g24600.t1	705	745	cis-acting regulatory element essential for the anaerobic induction
FvH4_5g24600.t1	1474	1514	cis-acting regulatory element essential for the anaerobic induction
FvH4_5g24720.t1	327	367	cis-acting regulatory element essential for the anaerobic induction
FvH4_5g24720.t1	721	761	cis-acting regulatory element essential for the anaerobic induction
FvH4_5g24720.t1	916	956	cis-acting regulatory element essential for the anaerobic induction
FvH4_5g24720.t1	945	985	cis-acting regulatory element essential for the anaerobic induction
FvH4_5g26860.t1	133	173	cis-acting regulatory element essential for the anaerobic induction
FvH4_5g26890.t1	497	537	cis-acting regulatory element essential for the anaerobic induction
FvH4_5g29950.t1	1393	1433	cis-acting regulatory element essential for the anaerobic induction
FvH4_5g29950.t1	1745	1785	cis-acting regulatory element essential for the anaerobic induction
FvH4_5g32781.t1	27	67	cis-acting regulatory element essential for the anaerobic induction
FvH4_5g32781.t1	179	219	cis-acting regulatory element essential for the anaerobic induction
FvH4_5g32781.t1	816	856	cis-acting regulatory element essential for the anaerobic induction
FvH4_5g32781.t1	1056	1096	cis-acting regulatory element essential for the anaerobic induction
FvH4_5g32781.t1	1314	1354	cis-acting regulatory element essential for the anaerobic induction
FvH4_5g32781.t1	1878	1918	cis-acting regulatory element essential for the anaerobic induction
FvH4_6g16110.t1	44	84	cis-acting regulatory element essential for the anaerobic induction
FvH4_6g16380.t1	734	774	cis-acting regulatory element essential for the anaerobic induction
FvH4_6g16380.t1	903	943	cis-acting regulatory element essential for the anaerobic induction
FvH4_6g16380.t1	1490	1530	cis-acting regulatory element essential for the anaerobic induction
FvH4_6g19170.t1	1494	1534	cis-acting regulatory element essential for the anaerobic induction
FvH4_6g19170.t1	1589	1629	cis-acting regulatory element essential for the anaerobic induction
FvH4_6g19170.t1	1664	1704	cis-acting regulatory element essential for the anaerobic induction
FvH4_6g27350.t1	178	218	cis-acting regulatory element essential for the anaerobic induction
FvH4_6g27350.t1	675	715	cis-acting regulatory element essential for the anaerobic induction
FvH4_6g27350.t1	1301	1341	cis-acting regulatory element essential for the anaerobic induction
FvH4_6g33390.t1	376	416	cis-acting regulatory element essential for the anaerobic induction
FvH4_6g33390.t1	508	548	cis-acting regulatory element essential for the anaerobic induction
FvH4_6g33390.t1	553	593	cis-acting regulatory element essential for the anaerobic induction
FvH4_6g33390.t1	1679	1719	cis-acting regulatory element essential for the anaerobic induction
FvH4_6g33390.t1	1943	1983	cis-acting regulatory element essential for the anaerobic induction
FvH4_6g35400.t1	8	48	cis-acting regulatory element essential for the anaerobic induction
FvH4_6g35400.t1	19	59	cis-acting regulatory element essential for the anaerobic induction
FvH4_6g35400.t1	134	174	cis-acting regulatory element essential for the anaerobic induction
FvH4_6g35410.t1	137	177	cis-acting regulatory element essential for the anaerobic induction
FvH4_6g35410.t1	671	711	cis-acting regulatory element essential for the anaerobic induction
FvH4_6g35410.t1	1025	1065	cis-acting regulatory element essential for the anaerobic induction
FvH4_6g35410.t1	1795	1835	cis-acting regulatory element essential for the anaerobic induction
FvH4_6g35410.t1	1830	1870	cis-acting regulatory element essential for the anaerobic induction
FvH4_6g36840.t1	137	177	cis-acting regulatory element essential for the anaerobic induction
FvH4_6g36850.t1	211	251	cis-acting regulatory element essential for the anaerobic induction
FvH4_6g36850.t1	641	681	cis-acting regulatory element essential for the anaerobic induction
FvH4_6g36850.t1	1575	1615	cis-acting regulatory element essential for the anaerobic induction
FvH4_6g36860.t1	974	1014	cis-acting regulatory element essential for the anaerobic induction
FvH4_6g36860.t1	1674	1714	cis-acting regulatory element essential for the anaerobic induction
FvH4_6g36860.t1	1943	1983	cis-acting regulatory element essential for the anaerobic induction
FvH4_6g38650.t1	1249	1289	cis-acting regulatory element essential for the anaerobic induction
FvH4_6g38650.t1	1883	1923	cis-acting regulatory element essential for the anaerobic induction
FvH4_7g11280.t1	330	370	cis-acting regulatory element essential for the anaerobic induction
FvH4_7g11280.t1	466	506	cis-acting regulatory element essential for the anaerobic induction
FvH4_7g11280.t1	587	627	cis-acting regulatory element essential for the anaerobic induction
FvH4_7g11280.t1	820	860	cis-acting regulatory element essential for the anaerobic induction
FvH4_7g11280.t1	1687	1727	cis-acting regulatory element essential for the anaerobic induction
FvH4_7g11280.t1	1755	1795	cis-acting regulatory element essential for the anaerobic induction
FvH4_7g17340.t1	70	110	cis-acting regulatory element essential for the anaerobic induction
FvH4_7g17340.t1	409	449	cis-acting regulatory element essential for the anaerobic induction
FvH4_7g32600.t1	237	277	cis-acting regulatory element essential for the anaerobic induction
FvH4_7g32600.t1	878	918	cis-acting regulatory element essential for the anaerobic induction
FvH4_2g02260.t1	652	692	cis-acting regulatory element involved in circadian control
FvH4_2g38720.t1	1133	1173	cis-acting regulatory element involved in circadian control
FvH4_3g13730.t1	1518	1558	cis-acting regulatory element involved in circadian control
FvH4_5g08790.t1	717	757	cis-acting regulatory element involved in circadian control
FvH4_5g22790.t1	108	148	cis-acting regulatory element involved in circadian control
FvH4_5g22790.t1	1463	1503	cis-acting regulatory element involved in circadian control
FvH4_5g22810.t1	1214	1254	cis-acting regulatory element involved in circadian control
FvH4_5g24720.t1	1926	1966	cis-acting regulatory element involved in circadian control
FvH4_6g16110.t1	1629	1669	cis-acting regulatory element involved in circadian control
FvH4_7g19120.t1	1821	1861	cis-acting regulatory element involved in circadian control
FvH4_5g08770.t1	671	711	cis-acting regulatory element involved in seed-specific regulation
FvH4_5g08770.t1	675	715	cis-acting regulatory element involved in seed-specific regulation
FvH4_5g08790.t1	635	675	cis-acting regulatory element involved in seed-specific regulation
FvH4_5g08790.t1	1235	1275	cis-acting regulatory element involved in seed-specific regulation
FvH4_5g22690.t1	1539	1579	cis-acting regulatory element involved in seed-specific regulation
FvH4_6g16110.t1	778	818	cis-acting regulatory element involved in seed-specific regulation
FvH4_6g35410.t1	1291	1331	cis-acting regulatory element involved in seed-specific regulation
FvH4_6g35410.t1	1576	1616	cis-acting regulatory element involved in seed-specific regulation
FvH4_6g36840.t1	1627	1667	cis-acting regulatory element involved in seed-specific regulation
FvH4_6g38650.t1	1698	1738	cis-acting regulatory element involved in seed-specific regulation
FvH4_7g17340.t1	64	104	cis-acting regulatory element involved in seed-specific regulation
FvH4_1g09280.t1	773	813	cis-acting regulatory element involved in the MeJA-responsiveness
FvH4_1g09280.t1	921	961	cis-acting regulatory element involved in the MeJA-responsiveness
FvH4_1g09300.t1	1741	1781	cis-acting regulatory element involved in the MeJA-responsiveness
FvH4_2g02260.t1	100	140	cis-acting regulatory element involved in the MeJA-responsiveness
FvH4_2g02260.t1	1387	1427	cis-acting regulatory element involved in the MeJA-responsiveness
FvH4_2g02290.t1	1707	1747	cis-acting regulatory element involved in the MeJA-responsiveness
FvH4_2g10760.t1	790	830	cis-acting regulatory element involved in the MeJA-responsiveness
FvH4_2g10760.t1	1593	1633	cis-acting regulatory element involved in the MeJA-responsiveness
FvH4_2g10770.t1	1030	1070	cis-acting regulatory element involved in the MeJA-responsiveness
FvH4_2g10770.t1	1471	1511	cis-acting regulatory element involved in the MeJA-responsiveness
FvH4_2g10800.t1	807	847	cis-acting regulatory element involved in the MeJA-responsiveness
FvH4_2g10800.t1	1187	1227	cis-acting regulatory element involved in the MeJA-responsiveness
FvH4_2g10820.t1	201	241	cis-acting regulatory element involved in the MeJA-responsiveness
FvH4_2g10850.t1	1874	1914	cis-acting regulatory element involved in the MeJA-responsiveness
FvH4_2g10860.t1	852	892	cis-acting regulatory element involved in the MeJA-responsiveness
FvH4_2g36430.t1	1311	1351	cis-acting regulatory element involved in the MeJA-responsiveness
FvH4_2g38720.t1	1085	1125	cis-acting regulatory element involved in the MeJA-responsiveness
FvH4_2g38740.t1	237	277	cis-acting regulatory element involved in the MeJA-responsiveness
FvH4_3g15390.t1	677	717	cis-acting regulatory element involved in the MeJA-responsiveness
FvH4_3g31140.t1	1713	1753	cis-acting regulatory element involved in the MeJA-responsiveness
FvH4_3g31390.t1	417	457	cis-acting regulatory element involved in the MeJA-responsiveness
FvH4_3g31390.t1	420	460	cis-acting regulatory element involved in the MeJA-responsiveness
FvH4_3g31390.t1	435	475	cis-acting regulatory element involved in the MeJA-responsiveness
FvH4_3g31390.t1	585	625	cis-acting regulatory element involved in the MeJA-responsiveness
FvH4_3g31390.t1	712	752	cis-acting regulatory element involved in the MeJA-responsiveness
FvH4_3g31390.t1	1650	1690	cis-acting regulatory element involved in the MeJA-responsiveness
FvH4_5g00360.t1	1114	1154	cis-acting regulatory element involved in the MeJA-responsiveness
FvH4_5g08770.t1	156	196	cis-acting regulatory element involved in the MeJA-responsiveness
FvH4_5g08770.t1	293	333	cis-acting regulatory element involved in the MeJA-responsiveness
FvH4_5g08780.t1	35	75	cis-acting regulatory element involved in the MeJA-responsiveness
FvH4_5g08780.t1	64	104	cis-acting regulatory element involved in the MeJA-responsiveness
FvH4_5g08780.t1	1166	1206	cis-acting regulatory element involved in the MeJA-responsiveness
FvH4_5g08780.t1	1722	1762	cis-acting regulatory element involved in the MeJA-responsiveness
FvH4_5g08790.t1	660	700	cis-acting regulatory element involved in the MeJA-responsiveness
FvH4_5g08790.t1	737	777	cis-acting regulatory element involved in the MeJA-responsiveness
FvH4_5g08790.t1	932	972	cis-acting regulatory element involved in the MeJA-responsiveness
FvH4_5g08790.t1	1457	1497	cis-acting regulatory element involved in the MeJA-responsiveness
FvH4_5g08790.t1	1466	1506	cis-acting regulatory element involved in the MeJA-responsiveness
FvH4_5g08790.t1	1729	1769	cis-acting regulatory element involved in the MeJA-responsiveness
FvH4_5g08790.t1	1783	1823	cis-acting regulatory element involved in the MeJA-responsiveness
FvH4_5g08800.t1	849	889	cis-acting regulatory element involved in the MeJA-responsiveness
FvH4_5g08800.t1	1616	1656	cis-acting regulatory element involved in the MeJA-responsiveness
FvH4_5g08800.t1	1626	1666	cis-acting regulatory element involved in the MeJA-responsiveness
FvH4_5g22620.t1	205	245	cis-acting regulatory element involved in the MeJA-responsiveness
FvH4_5g22660.t1	58	98	cis-acting regulatory element involved in the MeJA-responsiveness
FvH4_5g22700.t1	407	447	cis-acting regulatory element involved in the MeJA-responsiveness
FvH4_5g22700.t1	897	937	cis-acting regulatory element involved in the MeJA-responsiveness
FvH4_5g22780.t1	340	380	cis-acting regulatory element involved in the MeJA-responsiveness
FvH4_5g22790.t1	1282	1322	cis-acting regulatory element involved in the MeJA-responsiveness
FvH4_5g22822.t1	231	271	cis-acting regulatory element involved in the MeJA-responsiveness
FvH4_5g24600.t1	138	178	cis-acting regulatory element involved in the MeJA-responsiveness
FvH4_5g24720.t1	961	1001	cis-acting regulatory element involved in the MeJA-responsiveness
FvH4_5g26860.t1	1335	1375	cis-acting regulatory element involved in the MeJA-responsiveness
FvH4_5g26860.t1	1442	1482	cis-acting regulatory element involved in the MeJA-responsiveness
FvH4_5g26860.t1	1695	1735	cis-acting regulatory element involved in the MeJA-responsiveness
FvH4_5g26890.t1	796	836	cis-acting regulatory element involved in the MeJA-responsiveness
FvH4_5g26890.t1	1368	1408	cis-acting regulatory element involved in the MeJA-responsiveness
FvH4_5g29950.t1	1060	1100	cis-acting regulatory element involved in the MeJA-responsiveness
FvH4_5g29950.t1	1120	1160	cis-acting regulatory element involved in the MeJA-responsiveness
FvH4_5g29950.t1	1162	1202	cis-acting regulatory element involved in the MeJA-responsiveness
FvH4_5g29950.t1	1225	1265	cis-acting regulatory element involved in the MeJA-responsiveness
FvH4_5g32781.t1	-16	24	cis-acting regulatory element involved in the MeJA-responsiveness
FvH4_5g32781.t1	745	785	cis-acting regulatory element involved in the MeJA-responsiveness
FvH4_6g16370.t1	375	415	cis-acting regulatory element involved in the MeJA-responsiveness
FvH4_6g16370.t1	407	447	cis-acting regulatory element involved in the MeJA-responsiveness
FvH4_6g16370.t1	1497	1537	cis-acting regulatory element involved in the MeJA-responsiveness
FvH4_6g16370.t1	1520	1560	cis-acting regulatory element involved in the MeJA-responsiveness
FvH4_6g16380.t1	879	919	cis-acting regulatory element involved in the MeJA-responsiveness
FvH4_6g19170.t1	1306	1346	cis-acting regulatory element involved in the MeJA-responsiveness
FvH4_6g19170.t1	1752	1792	cis-acting regulatory element involved in the MeJA-responsiveness
FvH4_6g27350.t1	1365	1405	cis-acting regulatory element involved in the MeJA-responsiveness
FvH4_6g33390.t1	1377	1417	cis-acting regulatory element involved in the MeJA-responsiveness
FvH4_6g35400.t1	561	601	cis-acting regulatory element involved in the MeJA-responsiveness
FvH4_6g36840.t1	205	245	cis-acting regulatory element involved in the MeJA-responsiveness
FvH4_6g36840.t1	541	581	cis-acting regulatory element involved in the MeJA-responsiveness
FvH4_6g36850.t1	144	184	cis-acting regulatory element involved in the MeJA-responsiveness
FvH4_6g36860.t1	462	502	cis-acting regulatory element involved in the MeJA-responsiveness
FvH4_6g36860.t1	1157	1197	cis-acting regulatory element involved in the MeJA-responsiveness
FvH4_6g36860.t1	1354	1394	cis-acting regulatory element involved in the MeJA-responsiveness
FvH4_6g38650.t1	727	767	cis-acting regulatory element involved in the MeJA-responsiveness
FvH4_6g38650.t1	951	991	cis-acting regulatory element involved in the MeJA-responsiveness
FvH4_6g38650.t1	990	1030	cis-acting regulatory element involved in the MeJA-responsiveness
FvH4_7g17340.t1	1276	1316	cis-acting regulatory element involved in the MeJA-responsiveness
FvH4_7g19120.t1	703	743	cis-acting regulatory element involved in the MeJA-responsiveness
FvH4_7g32600.t1	461	501	cis-acting regulatory element involved in the MeJA-responsiveness
FvH4_7g32600.t1	1330	1370	cis-acting regulatory element involved in the MeJA-responsiveness
FvH4_1g09280.t1	773	813	cis-acting regulatory element involved in the MeJA-responsiveness
FvH4_1g09280.t1	921	961	cis-acting regulatory element involved in the MeJA-responsiveness
FvH4_1g09300.t1	1741	1781	cis-acting regulatory element involved in the MeJA-responsiveness
FvH4_2g02260.t1	100	140	cis-acting regulatory element involved in the MeJA-responsiveness
FvH4_2g02260.t1	1387	1427	cis-acting regulatory element involved in the MeJA-responsiveness
FvH4_2g02290.t1	1707	1747	cis-acting regulatory element involved in the MeJA-responsiveness
FvH4_2g10760.t1	790	830	cis-acting regulatory element involved in the MeJA-responsiveness
FvH4_2g10760.t1	1593	1633	cis-acting regulatory element involved in the MeJA-responsiveness
FvH4_2g10770.t1	1030	1070	cis-acting regulatory element involved in the MeJA-responsiveness
FvH4_2g10770.t1	1471	1511	cis-acting regulatory element involved in the MeJA-responsiveness
FvH4_2g10800.t1	807	847	cis-acting regulatory element involved in the MeJA-responsiveness
FvH4_2g10800.t1	1187	1227	cis-acting regulatory element involved in the MeJA-responsiveness
FvH4_2g10820.t1	201	241	cis-acting regulatory element involved in the MeJA-responsiveness
FvH4_2g10850.t1	1874	1914	cis-acting regulatory element involved in the MeJA-responsiveness
FvH4_2g10860.t1	852	892	cis-acting regulatory element involved in the MeJA-responsiveness
FvH4_2g36430.t1	1311	1351	cis-acting regulatory element involved in the MeJA-responsiveness
FvH4_2g38720.t1	1085	1125	cis-acting regulatory element involved in the MeJA-responsiveness
FvH4_2g38740.t1	237	277	cis-acting regulatory element involved in the MeJA-responsiveness
FvH4_3g15390.t1	677	717	cis-acting regulatory element involved in the MeJA-responsiveness
FvH4_3g31140.t1	1713	1753	cis-acting regulatory element involved in the MeJA-responsiveness
FvH4_3g31390.t1	417	457	cis-acting regulatory element involved in the MeJA-responsiveness
FvH4_3g31390.t1	420	460	cis-acting regulatory element involved in the MeJA-responsiveness
FvH4_3g31390.t1	435	475	cis-acting regulatory element involved in the MeJA-responsiveness
FvH4_3g31390.t1	585	625	cis-acting regulatory element involved in the MeJA-responsiveness
FvH4_3g31390.t1	712	752	cis-acting regulatory element involved in the MeJA-responsiveness
FvH4_3g31390.t1	1650	1690	cis-acting regulatory element involved in the MeJA-responsiveness
FvH4_5g00360.t1	1114	1154	cis-acting regulatory element involved in the MeJA-responsiveness
FvH4_5g08770.t1	156	196	cis-acting regulatory element involved in the MeJA-responsiveness
FvH4_5g08770.t1	293	333	cis-acting regulatory element involved in the MeJA-responsiveness
FvH4_5g08780.t1	35	75	cis-acting regulatory element involved in the MeJA-responsiveness
FvH4_5g08780.t1	64	104	cis-acting regulatory element involved in the MeJA-responsiveness
FvH4_5g08780.t1	1166	1206	cis-acting regulatory element involved in the MeJA-responsiveness
FvH4_5g08780.t1	1722	1762	cis-acting regulatory element involved in the MeJA-responsiveness
FvH4_5g08790.t1	660	700	cis-acting regulatory element involved in the MeJA-responsiveness
FvH4_5g08790.t1	737	777	cis-acting regulatory element involved in the MeJA-responsiveness
FvH4_5g08790.t1	932	972	cis-acting regulatory element involved in the MeJA-responsiveness
FvH4_5g08790.t1	1457	1497	cis-acting regulatory element involved in the MeJA-responsiveness
FvH4_5g08790.t1	1466	1506	cis-acting regulatory element involved in the MeJA-responsiveness
FvH4_5g08790.t1	1729	1769	cis-acting regulatory element involved in the MeJA-responsiveness
FvH4_5g08790.t1	1783	1823	cis-acting regulatory element involved in the MeJA-responsiveness
FvH4_5g08800.t1	849	889	cis-acting regulatory element involved in the MeJA-responsiveness
FvH4_5g08800.t1	1616	1656	cis-acting regulatory element involved in the MeJA-responsiveness
FvH4_5g08800.t1	1626	1666	cis-acting regulatory element involved in the MeJA-responsiveness
FvH4_5g22620.t1	205	245	cis-acting regulatory element involved in the MeJA-responsiveness
FvH4_5g22660.t1	58	98	cis-acting regulatory element involved in the MeJA-responsiveness
FvH4_5g22700.t1	407	447	cis-acting regulatory element involved in the MeJA-responsiveness
FvH4_5g22700.t1	897	937	cis-acting regulatory element involved in the MeJA-responsiveness
FvH4_5g22780.t1	340	380	cis-acting regulatory element involved in the MeJA-responsiveness
FvH4_5g22790.t1	1282	1322	cis-acting regulatory element involved in the MeJA-responsiveness
FvH4_5g22822.t1	231	271	cis-acting regulatory element involved in the MeJA-responsiveness
FvH4_5g24600.t1	138	178	cis-acting regulatory element involved in the MeJA-responsiveness
FvH4_5g24720.t1	961	1001	cis-acting regulatory element involved in the MeJA-responsiveness
FvH4_5g26860.t1	1335	1375	cis-acting regulatory element involved in the MeJA-responsiveness
FvH4_5g26860.t1	1442	1482	cis-acting regulatory element involved in the MeJA-responsiveness
FvH4_5g26860.t1	1695	1735	cis-acting regulatory element involved in the MeJA-responsiveness
FvH4_5g26890.t1	796	836	cis-acting regulatory element involved in the MeJA-responsiveness
FvH4_5g26890.t1	1368	1408	cis-acting regulatory element involved in the MeJA-responsiveness
FvH4_5g29950.t1	1060	1100	cis-acting regulatory element involved in the MeJA-responsiveness
FvH4_5g29950.t1	1120	1160	cis-acting regulatory element involved in the MeJA-responsiveness
FvH4_5g29950.t1	1162	1202	cis-acting regulatory element involved in the MeJA-responsiveness
FvH4_5g29950.t1	1225	1265	cis-acting regulatory element involved in the MeJA-responsiveness
FvH4_5g32781.t1	-16	24	cis-acting regulatory element involved in the MeJA-responsiveness
FvH4_5g32781.t1	745	785	cis-acting regulatory element involved in the MeJA-responsiveness
FvH4_6g16370.t1	375	415	cis-acting regulatory element involved in the MeJA-responsiveness
FvH4_6g16370.t1	407	447	cis-acting regulatory element involved in the MeJA-responsiveness
FvH4_6g16370.t1	1497	1537	cis-acting regulatory element involved in the MeJA-responsiveness
FvH4_6g16370.t1	1520	1560	cis-acting regulatory element involved in the MeJA-responsiveness
FvH4_6g16380.t1	879	919	cis-acting regulatory element involved in the MeJA-responsiveness
FvH4_6g19170.t1	1306	1346	cis-acting regulatory element involved in the MeJA-responsiveness
FvH4_6g19170.t1	1752	1792	cis-acting regulatory element involved in the MeJA-responsiveness
FvH4_6g27350.t1	1365	1405	cis-acting regulatory element involved in the MeJA-responsiveness
FvH4_6g33390.t1	1377	1417	cis-acting regulatory element involved in the MeJA-responsiveness
FvH4_6g35400.t1	561	601	cis-acting regulatory element involved in the MeJA-responsiveness
FvH4_6g36840.t1	205	245	cis-acting regulatory element involved in the MeJA-responsiveness
FvH4_6g36840.t1	541	581	cis-acting regulatory element involved in the MeJA-responsiveness
FvH4_6g36850.t1	144	184	cis-acting regulatory element involved in the MeJA-responsiveness
FvH4_6g36860.t1	462	502	cis-acting regulatory element involved in the MeJA-responsiveness
FvH4_6g36860.t1	1157	1197	cis-acting regulatory element involved in the MeJA-responsiveness
FvH4_6g36860.t1	1354	1394	cis-acting regulatory element involved in the MeJA-responsiveness
FvH4_6g38650.t1	727	767	cis-acting regulatory element involved in the MeJA-responsiveness
FvH4_6g38650.t1	951	991	cis-acting regulatory element involved in the MeJA-responsiveness
FvH4_6g38650.t1	990	1030	cis-acting regulatory element involved in the MeJA-responsiveness
FvH4_7g17340.t1	1276	1316	cis-acting regulatory element involved in the MeJA-responsiveness
FvH4_7g19120.t1	703	743	cis-acting regulatory element involved in the MeJA-responsiveness
FvH4_7g32600.t1	461	501	cis-acting regulatory element involved in the MeJA-responsiveness
FvH4_7g32600.t1	1330	1370	cis-acting regulatory element involved in the MeJA-responsiveness
FvH4_1g09280.t1	1254	1294	cis-acting regulatory element involved in zein metabolism regulation
FvH4_1g09300.t1	11	51	cis-acting regulatory element involved in zein metabolism regulation
FvH4_1g09300.t1	179	219	cis-acting regulatory element involved in zein metabolism regulation
FvH4_2g10810.t1	1259	1299	cis-acting regulatory element involved in zein metabolism regulation
FvH4_2g10810.t1	1370	1410	cis-acting regulatory element involved in zein metabolism regulation
FvH4_2g10820.t1	1385	1425	cis-acting regulatory element involved in zein metabolism regulation
FvH4_2g10820.t1	1496	1536	cis-acting regulatory element involved in zein metabolism regulation
FvH4_2g10850.t1	162	202	cis-acting regulatory element involved in zein metabolism regulation
FvH4_2g10850.t1	1305	1345	cis-acting regulatory element involved in zein metabolism regulation
FvH4_2g10860.t1	699	739	cis-acting regulatory element involved in zein metabolism regulation
FvH4_2g10860.t1	1700	1740	cis-acting regulatory element involved in zein metabolism regulation
FvH4_2g10870.t1	318	358	cis-acting regulatory element involved in zein metabolism regulation
FvH4_2g10870.t1	1461	1501	cis-acting regulatory element involved in zein metabolism regulation
FvH4_3g13730.t1	461	501	cis-acting regulatory element involved in zein metabolism regulation
FvH4_3g15390.t1	728	768	cis-acting regulatory element involved in zein metabolism regulation
FvH4_3g31150.t1	1746	1786	cis-acting regulatory element involved in zein metabolism regulation
FvH4_4g12051.t1	1563	1603	cis-acting regulatory element involved in zein metabolism regulation
FvH4_5g08770.t1	1924	1964	cis-acting regulatory element involved in zein metabolism regulation
FvH4_5g08790.t1	1144	1184	cis-acting regulatory element involved in zein metabolism regulation
FvH4_5g08790.t1	1674	1714	cis-acting regulatory element involved in zein metabolism regulation
FvH4_5g08790.t1	1766	1806	cis-acting regulatory element involved in zein metabolism regulation
FvH4_5g08800.t1	985	1025	cis-acting regulatory element involved in zein metabolism regulation
FvH4_5g22620.t1	1076	1116	cis-acting regulatory element involved in zein metabolism regulation
FvH4_5g22690.t1	1656	1696	cis-acting regulatory element involved in zein metabolism regulation
FvH4_5g22700.t1	1854	1894	cis-acting regulatory element involved in zein metabolism regulation
FvH4_5g22790.t1	844	884	cis-acting regulatory element involved in zein metabolism regulation
FvH4_5g22821.t1	311	351	cis-acting regulatory element involved in zein metabolism regulation
FvH4_5g24720.t1	1471	1511	cis-acting regulatory element involved in zein metabolism regulation
FvH4_5g26890.t1	1460	1500	cis-acting regulatory element involved in zein metabolism regulation
FvH4_5g32781.t1	1894	1934	cis-acting regulatory element involved in zein metabolism regulation
FvH4_6g16110.t1	1494	1534	cis-acting regulatory element involved in zein metabolism regulation
FvH4_6g16370.t1	1235	1275	cis-acting regulatory element involved in zein metabolism regulation
FvH4_6g19170.t1	655	695	cis-acting regulatory element involved in zein metabolism regulation
FvH4_6g19170.t1	770	810	cis-acting regulatory element involved in zein metabolism regulation
FvH4_6g19170.t1	863	903	cis-acting regulatory element involved in zein metabolism regulation
FvH4_6g19170.t1	1008	1048	cis-acting regulatory element involved in zein metabolism regulation
FvH4_6g27350.t1	1786	1826	cis-acting regulatory element involved in zein metabolism regulation
FvH4_6g36860.t1	482	522	cis-acting regulatory element involved in zein metabolism regulation
FvH4_6g36860.t1	1155	1195	cis-acting regulatory element involved in zein metabolism regulation
FvH4_6g36860.t1	1329	1369	cis-acting regulatory element involved in zein metabolism regulation
FvH4_6g36860.t1	1344	1384	cis-acting regulatory element involved in zein metabolism regulation
FvH4_6g38650.t1	1132	1172	cis-acting regulatory element involved in zein metabolism regulation
FvH4_7g11280.t1	130	170	cis-acting regulatory element involved in zein metabolism regulation
FvH4_7g17340.t1	1434	1474	cis-acting regulatory element involved in zein metabolism regulation
FvH4_1g09280.t1	81	121	cis-acting regulatory element related to meristem expression
FvH4_2g02260.t1	223	263	cis-acting regulatory element related to meristem expression
FvH4_2g02280.t1	1804	1844	cis-acting regulatory element related to meristem expression
FvH4_2g02300.t1	119	159	cis-acting regulatory element related to meristem expression
FvH4_2g02300.t1	1688	1728	cis-acting regulatory element related to meristem expression
FvH4_2g02310.t1	322	362	cis-acting regulatory element related to meristem expression
FvH4_2g10760.t1	97	137	cis-acting regulatory element related to meristem expression
FvH4_2g10760.t1	1578	1618	cis-acting regulatory element related to meristem expression
FvH4_2g10770.t1	1300	1340	cis-acting regulatory element related to meristem expression
FvH4_2g10800.t1	1522	1562	cis-acting regulatory element related to meristem expression
FvH4_2g10810.t1	1771	1811	cis-acting regulatory element related to meristem expression
FvH4_2g10820.t1	988	1028	cis-acting regulatory element related to meristem expression
FvH4_5g00360.t1	1804	1844	cis-acting regulatory element related to meristem expression
FvH4_5g08770.t1	120	160	cis-acting regulatory element related to meristem expression
FvH4_5g08770.t1	1686	1726	cis-acting regulatory element related to meristem expression
FvH4_5g08780.t1	582	622	cis-acting regulatory element related to meristem expression
FvH4_5g24600.t1	1095	1135	cis-acting regulatory element related to meristem expression
FvH4_5g24720.t1	562	602	cis-acting regulatory element related to meristem expression
FvH4_5g26890.t1	712	752	cis-acting regulatory element related to meristem expression
FvH4_5g32781.t1	444	484	cis-acting regulatory element related to meristem expression
FvH4_5g32781.t1	618	658	cis-acting regulatory element related to meristem expression
FvH4_6g16370.t1	1971	2011	cis-acting regulatory element related to meristem expression
FvH4_6g16380.t1	1862	1902	cis-acting regulatory element related to meristem expression
FvH4_6g19170.t1	1912	1952	cis-acting regulatory element related to meristem expression
FvH4_6g35410.t1	77	117	cis-acting regulatory element related to meristem expression
FvH4_6g35410.t1	440	480	cis-acting regulatory element related to meristem expression
FvH4_7g11280.t1	1272	1312	cis-acting regulatory element related to meristem expression
FvH4_7g32600.t1	1236	1276	cis-acting regulatory element related to meristem expression
FvH4_7g32600.t1	1348	1388	cis-acting regulatory element related to meristem expression
FvH4_2g10800.t1	35	75	cis-acting regulatory element related to meristem expression
FvH4_2g02260.t1	312	352	cis-regulatory element involved in endosperm expression
FvH4_2g02260.t1	397	437	cis-regulatory element involved in endosperm expression
FvH4_2g02290.t1	94	134	cis-regulatory element involved in endosperm expression
FvH4_2g02300.t1	1149	1189	cis-regulatory element involved in endosperm expression
FvH4_2g02300.t1	1348	1388	cis-regulatory element involved in endosperm expression
FvH4_2g02310.t1	1708	1748	cis-regulatory element involved in endosperm expression
FvH4_2g10850.t1	31	71	cis-regulatory element involved in endosperm expression
FvH4_2g10850.t1	459	499	cis-regulatory element involved in endosperm expression
FvH4_2g10860.t1	1005	1045	cis-regulatory element involved in endosperm expression
FvH4_2g10860.t1	1569	1609	cis-regulatory element involved in endosperm expression
FvH4_2g10870.t1	1167	1207	cis-regulatory element involved in endosperm expression
FvH4_2g10870.t1	1595	1635	cis-regulatory element involved in endosperm expression
FvH4_3g13730.t1	1100	1140	cis-regulatory element involved in endosperm expression
FvH4_5g22620.t1	-11	29	cis-regulatory element involved in endosperm expression
FvH4_5g22790.t1	222	262	cis-regulatory element involved in endosperm expression
FvH4_5g22790.t1	1309	1349	cis-regulatory element involved in endosperm expression
FvH4_5g22810.t1	1870	1910	cis-regulatory element involved in endosperm expression
FvH4_5g22822.t1	14	54	cis-regulatory element involved in endosperm expression
FvH4_5g26860.t1	1970	2010	cis-regulatory element involved in endosperm expression
FvH4_6g36840.t1	235	275	cis-regulatory element involved in endosperm expression
FvH4_6g36850.t1	112	152	cis-regulatory element involved in endosperm expression
FvH4_7g11280.t1	975	1015	cis-regulatory element involved in endosperm expression
FvH4_7g17340.t1	1612	1652	cis-regulatory element involved in endosperm expression
FvH4_7g19120.t1	-7	33	cis-regulatory element involved in endosperm expression
FvH4_7g19120.t1	221	261	cis-regulatory element involved in endosperm expression
FvH4_1g09280.t1	1578	1618	gibberellin-responsive element
FvH4_2g02260.t1	1716	1756	gibberellin-responsive element
FvH4_2g02290.t1	1717	1757	gibberellin-responsive element
FvH4_2g02300.t1	1163	1203	gibberellin-responsive element
FvH4_2g02310.t1	1841	1881	gibberellin-responsive element
FvH4_2g10760.t1	1314	1354	gibberellin-responsive element
FvH4_2g10810.t1	1070	1110	gibberellin-responsive element
FvH4_2g10820.t1	1688	1728	gibberellin-responsive element
FvH4_2g10850.t1	1743	1783	gibberellin-responsive element
FvH4_2g38720.t1	1315	1355	gibberellin-responsive element
FvH4_3g13730.t1	1179	1219	gibberellin-responsive element
FvH4_3g15390.t1	1506	1546	gibberellin-responsive element
FvH4_3g31150.t1	505	545	gibberellin-responsive element
FvH4_3g31150.t1	802	842	gibberellin-responsive element
FvH4_3g31150.t1	1500	1540	gibberellin-responsive element
FvH4_4g12051.t1	914	954	gibberellin-responsive element
FvH4_5g22690.t1	1602	1642	gibberellin-responsive element
FvH4_5g22821.t1	123	163	gibberellin-responsive element
FvH4_5g24720.t1	1530	1570	gibberellin-responsive element
FvH4_5g26860.t1	976	1016	gibberellin-responsive element
FvH4_6g16380.t1	374	414	gibberellin-responsive element
FvH4_6g16380.t1	1885	1925	gibberellin-responsive element
FvH4_6g19170.t1	12	52	gibberellin-responsive element
FvH4_6g27350.t1	1951	1991	gibberellin-responsive element
FvH4_6g33390.t1	1261	1301	gibberellin-responsive element
FvH4_6g35400.t1	1917	1957	gibberellin-responsive element
FvH4_7g11280.t1	96	136	gibberellin-responsive element
FvH4_1g09280.t1	214	254	gibberellin-responsive element
FvH4_1g09300.t1	433	473	gibberellin-responsive element
FvH4_1g11980.t1	1249	1289	gibberellin-responsive element
FvH4_2g02310.t1	639	679	gibberellin-responsive element
FvH4_2g02310.t1	860	900	gibberellin-responsive element
FvH4_2g02320.t1	1590	1630	gibberellin-responsive element
FvH4_2g10770.t1	588	628	gibberellin-responsive element
FvH4_2g10860.t1	1101	1141	gibberellin-responsive element
FvH4_2g38720.t1	1106	1146	gibberellin-responsive element
FvH4_2g38720.t1	1417	1457	gibberellin-responsive element
FvH4_2g38720.t1	1728	1768	gibberellin-responsive element
FvH4_2g38740.t1	676	716	gibberellin-responsive element
FvH4_5g00360.t1	60	100	gibberellin-responsive element
FvH4_5g22790.t1	126	166	gibberellin-responsive element
FvH4_5g22810.t1	1774	1814	gibberellin-responsive element
FvH4_5g24720.t1	940	980	gibberellin-responsive element
FvH4_6g19170.t1	1668	1708	gibberellin-responsive element
FvH4_6g35400.t1	315	355	gibberellin-responsive element
FvH4_6g38650.t1	439	479	gibberellin-responsive element
FvH4_7g19120.t1	210	250	gibberellin-responsive element
FvH4_2g02260.t1	804	844	gibberellin-responsive element
FvH4_2g02280.t1	110	150	gibberellin-responsive element
FvH4_2g10850.t1	1862	1902	gibberellin-responsive element
FvH4_2g10860.t1	1106	1146	gibberellin-responsive element
FvH4_2g36430.t1	1256	1296	gibberellin-responsive element
FvH4_2g38720.t1	1	41	gibberellin-responsive element
FvH4_3g13730.t1	68	108	gibberellin-responsive element
FvH4_3g31140.t1	1031	1071	gibberellin-responsive element
FvH4_3g31150.t1	512	552	gibberellin-responsive element
FvH4_3g31390.t1	831	871	gibberellin-responsive element
FvH4_4g23230.t1	412	452	gibberellin-responsive element
FvH4_5g08780.t1	598	638	gibberellin-responsive element
FvH4_5g22660.t1	451	491	gibberellin-responsive element
FvH4_5g22690.t1	1584	1624	gibberellin-responsive element
FvH4_5g22790.t1	121	161	gibberellin-responsive element
FvH4_5g22810.t1	1769	1809	gibberellin-responsive element
FvH4_6g16110.t1	715	755	gibberellin-responsive element
FvH4_6g16110.t1	1048	1088	gibberellin-responsive element
FvH4_6g38650.t1	641	681	gibberellin-responsive element
FvH4_7g17340.t1	1724	1764	gibberellin-responsive element
FvH4_1g09300.t1	159	199	light-responsive element
FvH4_1g11980.t1	283	323	light-responsive element
FvH4_2g02280.t1	635	675	light-responsive element
FvH4_2g02310.t1	413	453	light-responsive element
FvH4_2g10760.t1	611	651	light-responsive element
FvH4_2g10800.t1	1160	1200	light-responsive element
FvH4_2g10810.t1	1288	1328	light-responsive element
FvH4_2g10820.t1	1469	1509	light-responsive element
FvH4_2g36430.t1	1421	1461	light-responsive element
FvH4_2g38720.t1	1341	1381	light-responsive element
FvH4_3g31150.t1	1885	1925	light-responsive element
FvH4_4g12051.t1	1768	1808	light-responsive element
FvH4_5g08780.t1	886	926	light-responsive element
FvH4_5g08790.t1	1021	1061	light-responsive element
FvH4_5g08800.t1	1009	1049	light-responsive element
FvH4_5g22620.t1	1680	1720	light-responsive element
FvH4_5g22660.t1	653	693	light-responsive element
FvH4_5g22660.t1	679	719	light-responsive element
FvH4_5g22780.t1	1153	1193	light-responsive element
FvH4_5g22822.t1	1694	1734	light-responsive element
FvH4_5g24720.t1	1223	1263	light-responsive element
FvH4_6g16110.t1	1709	1749	light-responsive element
FvH4_6g27350.t1	18	58	light-responsive element
FvH4_6g33390.t1	226	266	light-responsive element
FvH4_6g36840.t1	668	708	light-responsive element
FvH4_6g36860.t1	1027	1067	light-responsive element
FvH4_7g17340.t1	1496	1536	light-responsive element
FvH4_7g19120.t1	1924	1964	light-responsive element
FvH4_7g32600.t1	1598	1638	light-responsive element
FvH4_1g09300.t1	595	635	light-responsive element
FvH4_7g32600.t1	1359	1399	light-responsive element
FvH4_2g10760.t1	41	81	light-responsive element
FvH4_3g15820.t1	1510	1550	light-responsive element
FvH4_5g08780.t1	1449	1489	light-responsive element
FvH4_5g08800.t1	1485	1525	light-responsive element
FvH4_5g22780.t1	1027	1067	light-responsive element
FvH4_6g33390.t1	636	676	light-responsive element
FvH4_6g35410.t1	367	407	light-responsive element
FvH4_6g36860.t1	567	607	light-responsive element
FvH4_6g36860.t1	1246	1286	light-responsive element
FvH4_2g10760.t1	998	1038	light-responsive element
FvH4_2g10770.t1	359	399	light-responsive element
FvH4_2g10800.t1	1140	1180	light-responsive element
FvH4_2g10800.t1	1924	1964	light-responsive element
FvH4_2g10810.t1	1142	1182	light-responsive element
FvH4_2g10820.t1	1615	1655	light-responsive element
FvH4_2g38740.t1	1592	1632	light-responsive element
FvH4_3g31140.t1	620	660	light-responsive element
FvH4_5g22690.t1	810	850	light-responsive element
FvH4_5g24720.t1	890	930	light-responsive element
FvH4_7g11280.t1	595	635	light-responsive element
FvH4_7g11280.t1	918	958	light-responsive element
FvH4_5g08800.t1	1960	2000	light-responsive element
FvH4_2g02260.t1	1001	1041	light-responsive element
FvH4_2g02290.t1	860	900	light-responsive element
FvH4_2g10820.t1	180	220	light-responsive element
FvH4_3g31150.t1	678	718	light-responsive element
FvH4_4g12051.t1	1448	1488	light-responsive element
FvH4_4g23230.t1	1224	1264	light-responsive element
FvH4_5g08780.t1	1756	1796	light-responsive element
FvH4_5g08800.t1	1589	1629	light-responsive element
FvH4_6g16110.t1	798	838	light-responsive element
FvH4_6g27350.t1	1309	1349	light-responsive element
FvH4_6g33390.t1	825	865	light-responsive element
FvH4_1g09280.t1	1651	1691	light-responsive element
FvH4_2g02280.t1	854	894	light-responsive element
FvH4_2g02310.t1	1083	1123	light-responsive element
FvH4_2g10850.t1	1241	1281	light-responsive element
FvH4_2g10870.t1	382	422	light-responsive element
FvH4_5g08770.t1	1441	1481	light-responsive element
FvH4_5g22660.t1	1758	1798	light-responsive element
FvH4_1g09280.t1	296	336	light-responsive element
FvH4_2g02260.t1	677	717	light-responsive element
FvH4_2g02290.t1	1523	1563	light-responsive element
FvH4_2g02300.t1	221	261	light-responsive element
FvH4_2g02300.t1	798	838	light-responsive element
FvH4_2g02320.t1	184	224	light-responsive element
FvH4_2g02320.t1	394	434	light-responsive element
FvH4_2g02320.t1	556	596	light-responsive element
FvH4_2g10760.t1	110	150	light-responsive element
FvH4_2g10760.t1	434	474	light-responsive element
FvH4_2g38720.t1	1276	1316	light-responsive element
FvH4_3g13730.t1	297	337	light-responsive element
FvH4_5g00360.t1	1485	1525	light-responsive element
FvH4_5g22620.t1	1253	1293	light-responsive element
FvH4_5g22690.t1	1427	1467	light-responsive element
FvH4_5g22780.t1	1758	1798	light-responsive element
FvH4_5g22790.t1	1930	1970	light-responsive element
FvH4_5g24720.t1	865	905	light-responsive element
FvH4_5g26890.t1	363	403	light-responsive element
FvH4_5g26890.t1	689	729	light-responsive element
FvH4_5g26890.t1	1337	1377	light-responsive element
FvH4_5g29950.t1	1507	1547	light-responsive element
FvH4_5g32781.t1	1823	1863	light-responsive element
FvH4_6g16110.t1	1067	1107	light-responsive element
FvH4_6g16110.t1	1847	1887	light-responsive element
FvH4_6g16380.t1	100	140	light-responsive element
FvH4_6g35400.t1	1688	1728	light-responsive element
FvH4_6g36840.t1	489	529	light-responsive element
FvH4_7g17340.t1	1263	1303	light-responsive element
FvH4_7g17340.t1	1772	1812	light-responsive element
FvH4_7g19120.t1	281	321	light-responsive element
FvH4_1g11980.t1	433	473	light-responsive element
FvH4_3g15390.t1	696	736	light-responsive element
FvH4_1g09280.t1	577	617	light-responsive element
FvH4_2g02280.t1	1129	1169	light-responsive element
FvH4_2g02280.t1	1162	1202	light-responsive element
FvH4_2g36430.t1	1427	1467	light-responsive element
FvH4_2g38720.t1	1276	1316	light-responsive element
FvH4_2g38740.t1	1164	1204	light-responsive element
FvH4_3g15820.t1	1211	1251	light-responsive element
FvH4_5g08790.t1	331	371	light-responsive element
FvH4_5g22660.t1	49	89	light-responsive element
FvH4_5g22660.t1	1598	1638	light-responsive element
FvH4_5g22690.t1	239	279	light-responsive element
FvH4_5g22690.t1	1861	1901	light-responsive element
FvH4_5g22780.t1	1572	1612	light-responsive element
FvH4_5g22822.t1	1850	1890	light-responsive element
FvH4_5g24600.t1	1674	1714	light-responsive element
FvH4_6g27350.t1	1714	1754	light-responsive element
FvH4_6g33390.t1	1098	1138	light-responsive element
FvH4_6g36840.t1	1637	1677	light-responsive element
FvH4_1g09300.t1	817	857	light-responsive element
FvH4_2g02260.t1	106	146	light-responsive element
FvH4_2g38720.t1	1573	1613	light-responsive element
FvH4_5g22660.t1	897	937	light-responsive element
FvH4_5g22821.t1	1812	1852	light-responsive element
FvH4_6g36850.t1	621	661	light-responsive element
FvH4_6g16110.t1	1014	1054	light-responsive element
FvH4_6g35410.t1	518	558	light-responsive element
FvH4_7g32600.t1	1076	1116	light-responsive element
FvH4_1g09280.t1	982	1022	light-responsive element
FvH4_1g09280.t1	1364	1404	light-responsive element
FvH4_2g02300.t1	486	526	light-responsive element
FvH4_2g02320.t1	331	371	light-responsive element
FvH4_2g10770.t1	1587	1627	light-responsive element
FvH4_2g10770.t1	1842	1882	light-responsive element
FvH4_3g15390.t1	1833	1873	light-responsive element
FvH4_3g15390.t1	1875	1915	light-responsive element
FvH4_3g15390.t1	1897	1937	light-responsive element
FvH4_3g31390.t1	1211	1251	light-responsive element
FvH4_4g12051.t1	51	91	light-responsive element
FvH4_5g22822.t1	503	543	light-responsive element
FvH4_5g29950.t1	9	49	light-responsive element
FvH4_5g32781.t1	574	614	light-responsive element
FvH4_5g32781.t1	630	670	light-responsive element
FvH4_6g16370.t1	718	758	light-responsive element
FvH4_7g11280.t1	557	597	light-responsive element
FvH4_7g11280.t1	1634	1674	light-responsive element
FvH4_7g19120.t1	97	137	light-responsive element
FvH4_1g09280.t1	691	731	light-responsive element
FvH4_1g09300.t1	669	709	light-responsive element
FvH4_2g02260.t1	1617	1657	light-responsive element
FvH4_2g02290.t1	1845	1885	light-responsive element
FvH4_2g02300.t1	1460	1500	light-responsive element
FvH4_2g02310.t1	158	198	light-responsive element
FvH4_2g02310.t1	531	571	light-responsive element
FvH4_2g02320.t1	1465	1505	light-responsive element
FvH4_2g02320.t1	1902	1942	light-responsive element
FvH4_2g10800.t1	1149	1189	light-responsive element
FvH4_2g10800.t1	1671	1711	light-responsive element
FvH4_2g10800.t1	1867	1907	light-responsive element
FvH4_2g10860.t1	512	552	light-responsive element
FvH4_2g36430.t1	375	415	light-responsive element
FvH4_2g36430.t1	1037	1077	light-responsive element
FvH4_3g15820.t1	715	755	light-responsive element
FvH4_3g31140.t1	612	652	light-responsive element
FvH4_3g31150.t1	159	199	light-responsive element
FvH4_3g31150.t1	531	571	light-responsive element
FvH4_4g12051.t1	1179	1219	light-responsive element
FvH4_4g23230.t1	1613	1653	light-responsive element
FvH4_5g00360.t1	628	668	light-responsive element
FvH4_5g00360.t1	823	863	light-responsive element
FvH4_5g08770.t1	104	144	light-responsive element
FvH4_5g08780.t1	940	980	light-responsive element
FvH4_5g22620.t1	1346	1386	light-responsive element
FvH4_5g22690.t1	1576	1616	light-responsive element
FvH4_5g22690.t1	1946	1986	light-responsive element
FvH4_5g22780.t1	1355	1395	light-responsive element
FvH4_5g22790.t1	1125	1165	light-responsive element
FvH4_5g22810.t1	304	344	light-responsive element
FvH4_5g22810.t1	1588	1628	light-responsive element
FvH4_5g29950.t1	1630	1670	light-responsive element
FvH4_5g32781.t1	309	349	light-responsive element
FvH4_5g32781.t1	1063	1103	light-responsive element
FvH4_6g16370.t1	1930	1970	light-responsive element
FvH4_6g27350.t1	660	700	light-responsive element
FvH4_6g33390.t1	10	30	light-responsive element
FvH4_6g35410.t1	867	907	light-responsive element
FvH4_7g11280.t1	1163	1203	light-responsive element
FvH4_7g19120.t1	547	587	light-responsive element
FvH4_7g32600.t1	729	769	light-responsive element
FvH4_2g36430.t1	2	22	light-responsive element
FvH4_5g22620.t1	1016	1056	light-responsive element
FvH4_5g22620.t1	1469	1509	light-responsive element
FvH4_5g22822.t1	973	1013	light-responsive element
FvH4_1g11980.t1	615	655	light-responsive element
FvH4_2g02300.t1	1731	1771	light-responsive element
FvH4_2g02310.t1	1031	1071	light-responsive element
FvH4_3g15390.t1	784	824	light-responsive element
FvH4_6g16370.t1	1380	1420	light-responsive element
FvH4_3g13730.t1	120	160	light-responsive element
FvH4_3g31150.t1	1014	1054	light-responsive element
FvH4_3g31390.t1	20	60	light-responsive element
FvH4_5g08780.t1	1110	1150	light-responsive element
FvH4_5g08790.t1	23	63	light-responsive element
FvH4_5g08800.t1	210	250	light-responsive element
FvH4_5g08800.t1	1553	1593	light-responsive element
FvH4_5g24600.t1	1	21	light-responsive element
FvH4_5g24600.t1	256	296	light-responsive element
FvH4_6g16380.t1	389	429	light-responsive element
FvH4_7g32600.t1	740	780	light-responsive element
FvH4_1g09280.t1	803	843	light-responsive element
FvH4_1g09300.t1	831	871	light-responsive element
FvH4_1g09300.t1	1083	1123	light-responsive element
FvH4_2g02260.t1	732	772	light-responsive element
FvH4_2g02280.t1	125	165	light-responsive element
FvH4_2g02280.t1	137	177	light-responsive element
FvH4_2g02300.t1	1654	1694	light-responsive element
FvH4_2g02320.t1	1138	1178	light-responsive element
FvH4_2g10760.t1	947	987	light-responsive element
FvH4_2g10760.t1	1569	1609	light-responsive element
FvH4_2g10800.t1	1129	1169	light-responsive element
FvH4_2g10810.t1	190	230	light-responsive element
FvH4_2g10850.t1	948	988	light-responsive element
FvH4_2g10870.t1	679	719	light-responsive element
FvH4_2g36430.t1	417	457	light-responsive element
FvH4_2g38740.t1	230	270	light-responsive element
FvH4_2g38740.t1	447	487	light-responsive element
FvH4_3g31140.t1	512	552	light-responsive element
FvH4_3g31140.t1	556	596	light-responsive element
FvH4_3g31150.t1	107	147	light-responsive element
FvH4_3g31150.t1	1211	1251	light-responsive element
FvH4_3g31150.t1	1517	1557	light-responsive element
FvH4_3g31150.t1	1608	1648	light-responsive element
FvH4_3g31390.t1	75	115	light-responsive element
FvH4_3g31390.t1	264	304	light-responsive element
FvH4_3g31390.t1	397	437	light-responsive element
FvH4_3g31390.t1	881	921	light-responsive element
FvH4_3g31390.t1	1758	1798	light-responsive element
FvH4_3g31390.t1	1830	1870	light-responsive element
FvH4_4g12051.t1	39	79	light-responsive element
FvH4_4g12051.t1	247	287	light-responsive element
FvH4_4g12051.t1	430	470	light-responsive element
FvH4_4g12051.t1	593	633	light-responsive element
FvH4_4g12051.t1	837	877	light-responsive element
FvH4_4g12051.t1	1358	1398	light-responsive element
FvH4_4g23230.t1	265	305	light-responsive element
FvH4_4g23230.t1	271	311	light-responsive element
FvH4_4g23230.t1	298	338	light-responsive element
FvH4_4g23230.t1	939	979	light-responsive element
FvH4_4g23230.t1	1094	1134	light-responsive element
FvH4_4g23230.t1	1100	1140	light-responsive element
FvH4_4g23230.t1	1254	1294	light-responsive element
FvH4_5g00360.t1	287	327	light-responsive element
FvH4_5g00360.t1	869	909	light-responsive element
FvH4_5g00360.t1	1478	1518	light-responsive element
FvH4_5g00360.t1	1496	1536	light-responsive element
FvH4_5g00360.t1	1500	1540	light-responsive element
FvH4_5g08770.t1	319	359	light-responsive element
FvH4_5g08770.t1	404	444	light-responsive element
FvH4_5g08770.t1	865	905	light-responsive element
FvH4_5g08770.t1	1116	1156	light-responsive element
FvH4_5g08770.t1	1417	1457	light-responsive element
FvH4_5g08780.t1	452	492	light-responsive element
FvH4_5g08780.t1	1095	1135	light-responsive element
FvH4_5g08790.t1	619	659	light-responsive element
FvH4_5g08790.t1	1890	1930	light-responsive element
FvH4_5g08800.t1	1522	1562	light-responsive element
FvH4_5g22620.t1	923	963	light-responsive element
FvH4_5g22690.t1	1023	1063	light-responsive element
FvH4_5g22700.t1	875	915	light-responsive element
FvH4_5g22700.t1	882	922	light-responsive element
FvH4_5g22780.t1	6	26	light-responsive element
FvH4_5g22780.t1	145	185	light-responsive element
FvH4_5g22821.t1	336	376	light-responsive element
FvH4_5g22821.t1	851	891	light-responsive element
FvH4_5g22822.t1	885	925	light-responsive element
FvH4_5g24600.t1	407	447	light-responsive element
FvH4_5g26860.t1	305	345	light-responsive element
FvH4_5g26860.t1	1126	1166	light-responsive element
FvH4_5g26890.t1	525	565	light-responsive element
FvH4_5g26890.t1	1355	1395	light-responsive element
FvH4_5g29950.t1	86	126	light-responsive element
FvH4_5g29950.t1	132	172	light-responsive element
FvH4_5g29950.t1	529	569	light-responsive element
FvH4_5g29950.t1	1574	1614	light-responsive element
FvH4_5g32781.t1	1300	1340	light-responsive element
FvH4_6g16380.t1	712	752	light-responsive element
FvH4_6g16380.t1	1116	1156	light-responsive element
FvH4_6g16380.t1	1187	1227	light-responsive element
FvH4_6g16380.t1	1719	1759	light-responsive element
FvH4_6g19170.t1	508	548	light-responsive element
FvH4_6g19170.t1	576	616	light-responsive element
FvH4_6g19170.t1	587	627	light-responsive element
FvH4_6g19170.t1	709	749	light-responsive element
FvH4_6g19170.t1	941	981	light-responsive element
FvH4_6g19170.t1	985	1025	light-responsive element
FvH4_6g19170.t1	1064	1104	light-responsive element
FvH4_6g19170.t1	1138	1178	light-responsive element
FvH4_6g19170.t1	1312	1352	light-responsive element
FvH4_6g33390.t1	270	310	light-responsive element
FvH4_6g33390.t1	773	813	light-responsive element
FvH4_6g35400.t1	11	31	light-responsive element
FvH4_6g35400.t1	38	78	light-responsive element
FvH4_6g35400.t1	74	114	light-responsive element
FvH4_6g35400.t1	1288	1328	light-responsive element
FvH4_6g35400.t1	1662	1702	light-responsive element
FvH4_6g35410.t1	381	421	light-responsive element
FvH4_6g36840.t1	172	212	light-responsive element
FvH4_6g36840.t1	772	812	light-responsive element
FvH4_6g36850.t1	176	216	light-responsive element
FvH4_6g36850.t1	522	562	light-responsive element
FvH4_6g36850.t1	1591	1631	light-responsive element
FvH4_6g38650.t1	1391	1431	light-responsive element
FvH4_6g38650.t1	1588	1628	light-responsive element
FvH4_7g17340.t1	5	25	light-responsive element
FvH4_7g17340.t1	1040	1080	light-responsive element
FvH4_7g32600.t1	1513	1553	light-responsive element
FvH4_2g02300.t1	1867	1907	light-responsive element
FvH4_2g02320.t1	273	313	light-responsive element
FvH4_2g10760.t1	1537	1577	light-responsive element
FvH4_2g10800.t1	519	559	light-responsive element
FvH4_2g10810.t1	1014	1054	light-responsive element
FvH4_2g10810.t1	1634	1674	light-responsive element
FvH4_2g10820.t1	1124	1164	light-responsive element
FvH4_2g10820.t1	1744	1784	light-responsive element
FvH4_2g36430.t1	602	642	light-responsive element
FvH4_2g38740.t1	398	438	light-responsive element
FvH4_2g38740.t1	999	1039	light-responsive element
FvH4_3g15820.t1	1971	2011	light-responsive element
FvH4_3g31390.t1	1495	1535	light-responsive element
FvH4_4g23230.t1	528	568	light-responsive element
FvH4_4g23230.t1	626	666	light-responsive element
FvH4_5g00360.t1	582	622	light-responsive element
FvH4_5g08770.t1	1463	1503	light-responsive element
FvH4_5g08780.t1	80	120	light-responsive element
FvH4_5g08790.t1	29	69	light-responsive element
FvH4_5g22660.t1	1356	1396	light-responsive element
FvH4_5g24600.t1	374	414	light-responsive element
FvH4_6g16110.t1	883	923	light-responsive element
FvH4_6g16370.t1	1019	1059	light-responsive element
FvH4_6g27350.t1	1254	1294	light-responsive element
FvH4_6g27350.t1	1528	1568	light-responsive element
FvH4_6g35410.t1	1278	1318	light-responsive element
FvH4_6g36850.t1	859	899	light-responsive element
FvH4_3g15390.t1	1814	1854	light-responsive element
FvH4_5g26860.t1	113	153	light-responsive element
FvH4_6g16380.t1	661	701	light-responsive element
FvH4_5g22690.t1	1141	1181	light-responsive element
FvH4_1g09300.t1	1435	1475	light-responsive element
FvH4_2g02260.t1	1696	1736	light-responsive element
FvH4_2g02290.t1	623	663	light-responsive element
FvH4_2g02290.t1	1375	1415	light-responsive element
FvH4_2g02310.t1	917	957	light-responsive element
FvH4_2g02320.t1	1554	1594	light-responsive element
FvH4_2g10760.t1	1373	1413	light-responsive element
FvH4_2g10760.t1	1685	1725	light-responsive element
FvH4_2g10800.t1	218	258	light-responsive element
FvH4_2g10800.t1	665	705	light-responsive element
FvH4_2g10800.t1	1221	1261	light-responsive element
FvH4_2g36430.t1	618	658	light-responsive element
FvH4_2g36430.t1	1543	1583	light-responsive element
FvH4_2g38720.t1	1972	2012	light-responsive element
FvH4_3g13730.t1	1802	1842	light-responsive element
FvH4_3g13730.t1	1894	1934	light-responsive element
FvH4_3g15390.t1	219	259	light-responsive element
FvH4_3g15820.t1	1484	1524	light-responsive element
FvH4_3g15820.t1	1562	1602	light-responsive element
FvH4_3g31390.t1	70	110	light-responsive element
FvH4_4g12051.t1	798	838	light-responsive element
FvH4_4g12051.t1	893	933	light-responsive element
FvH4_4g12051.t1	1774	1814	light-responsive element
FvH4_4g23230.t1	1819	1859	light-responsive element
FvH4_5g00360.t1	18	58	light-responsive element
FvH4_5g00360.t1	1266	1306	light-responsive element
FvH4_5g08770.t1	974	1014	light-responsive element
FvH4_5g08770.t1	975	1015	light-responsive element
FvH4_5g08770.t1	1974	2014	light-responsive element
FvH4_5g08780.t1	712	752	light-responsive element
FvH4_5g08790.t1	1430	1470	light-responsive element
FvH4_5g08800.t1	707	747	light-responsive element
FvH4_5g22620.t1	1974	2014	light-responsive element
FvH4_5g22620.t1	1975	2015	light-responsive element
FvH4_5g22660.t1	44	84	light-responsive element
FvH4_5g22660.t1	1303	1343	light-responsive element
FvH4_5g22660.t1	1801	1841	light-responsive element
FvH4_5g22690.t1	1532	1572	light-responsive element
FvH4_5g22790.t1	1800	1840	light-responsive element
FvH4_5g22810.t1	1498	1538	light-responsive element
FvH4_5g22822.t1	555	595	light-responsive element
FvH4_5g22822.t1	1556	1596	light-responsive element
FvH4_5g22822.t1	1557	1597	light-responsive element
FvH4_5g22822.t1	1974	2014	light-responsive element
FvH4_5g22822.t1	1975	2015	light-responsive element
FvH4_5g26860.t1	1556	1596	light-responsive element
FvH4_5g26890.t1	662	702	light-responsive element
FvH4_5g29950.t1	204	244	light-responsive element
FvH4_5g29950.t1	205	245	light-responsive element
FvH4_5g32781.t1	430	470	light-responsive element
FvH4_5g32781.t1	1781	1821	light-responsive element
FvH4_6g16110.t1	1272	1312	light-responsive element
FvH4_6g16370.t1	808	848	light-responsive element
FvH4_6g16380.t1	1291	1331	light-responsive element
FvH4_6g16380.t1	1302	1342	light-responsive element
FvH4_6g27350.t1	1525	1565	light-responsive element
FvH4_6g27350.t1	1526	1566	light-responsive element
FvH4_6g35400.t1	425	465	light-responsive element
FvH4_6g35400.t1	426	466	light-responsive element
FvH4_6g35400.t1	445	485	light-responsive element
FvH4_6g35400.t1	446	486	light-responsive element
FvH4_6g35400.t1	640	680	light-responsive element
FvH4_6g35400.t1	660	700	light-responsive element
FvH4_6g35410.t1	1276	1316	light-responsive element
FvH4_6g36840.t1	756	796	light-responsive element
FvH4_6g36840.t1	813	853	light-responsive element
FvH4_6g36840.t1	1120	1160	light-responsive element
FvH4_6g36850.t1	750	790	light-responsive element
FvH4_6g36850.t1	759	799	light-responsive element
FvH4_6g36860.t1	-6	34	light-responsive element
FvH4_6g36860.t1	-5	35	light-responsive element
FvH4_6g36860.t1	315	355	light-responsive element
FvH4_6g38650.t1	957	997	light-responsive element
FvH4_6g38650.t1	1047	1087	light-responsive element
FvH4_7g11280.t1	23	63	light-responsive element
FvH4_7g11280.t1	69	109	light-responsive element
FvH4_7g11280.t1	1133	1173	light-responsive element
FvH4_7g17340.t1	1179	1219	light-responsive element
FvH4_7g17340.t1	1196	1236	light-responsive element
FvH4_7g17340.t1	1197	1237	light-responsive element
FvH4_7g19120.t1	686	726	light-responsive element
FvH4_7g19120.t1	728	768	light-responsive element
FvH4_7g19120.t1	767	807	light-responsive element
FvH4_7g19120.t1	1566	1606	light-responsive element
FvH4_7g19120.t1	1592	1632	light-responsive element
FvH4_2g10810.t1	202	242	light-responsive element
FvH4_2g10820.t1	509	549	light-responsive element
FvH4_2g10820.t1	560	600	light-responsive element
FvH4_3g31150.t1	1807	1847	light-responsive element
FvH4_5g22810.t1	1910	1950	light-responsive element
FvH4_5g24720.t1	1691	1731	light-responsive element
FvH4_5g26860.t1	270	310	light-responsive element
FvH4_6g33390.t1	687	727	light-responsive element
FvH4_6g33390.t1	691	731	light-responsive element
FvH4_7g19120.t1	673	713	light-responsive element
FvH4_7g19120.t1	682	722	light-responsive element
FvH4_7g19120.t1	693	733	light-responsive element
FvH4_7g19120.t1	1451	1491	light-responsive element
FvH4_7g19120.t1	1477	1517	light-responsive element
FvH4_7g19120.t1	1547	1587	light-responsive element
FvH4_6g19170.t1	8	48	light-responsive element
FvH4_1g09280.t1	890	930	light-responsive element
FvH4_1g09280.t1	761	801	light-responsive element
FvH4_1g09280.t1	890	930	light-responsive element
FvH4_1g09300.t1	79	119	light-responsive element
FvH4_1g09300.t1	77	117	light-responsive element
FvH4_1g09300.t1	79	119	light-responsive element
FvH4_1g09300.t1	275	315	light-responsive element
FvH4_1g11980.t1	1418	1458	light-responsive element
FvH4_1g11980.t1	1434	1474	light-responsive element
FvH4_2g02260.t1	919	959	light-responsive element
FvH4_2g02280.t1	1199	1239	light-responsive element
FvH4_2g02290.t1	189	229	light-responsive element
FvH4_2g02290.t1	518	558	light-responsive element
FvH4_2g02300.t1	1088	1128	light-responsive element
FvH4_2g02310.t1	405	445	light-responsive element
FvH4_2g02310.t1	1827	1867	light-responsive element
FvH4_2g10760.t1	578	618	light-responsive element
FvH4_2g10770.t1	1605	1645	light-responsive element
FvH4_2g10770.t1	1605	1645	light-responsive element
FvH4_2g10800.t1	869	909	light-responsive element
FvH4_2g10810.t1	51	91	light-responsive element
FvH4_2g10810.t1	52	92	light-responsive element
FvH4_2g10810.t1	1802	1842	light-responsive element
FvH4_2g10810.t1	1334	1374	light-responsive element
FvH4_2g10820.t1	957	997	light-responsive element
FvH4_2g10820.t1	530	570	light-responsive element
FvH4_2g10820.t1	1425	1465	light-responsive element
FvH4_2g10860.t1	4	44	light-responsive element
FvH4_2g36430.t1	821	861	light-responsive element
FvH4_2g36430.t1	975	1015	light-responsive element
FvH4_2g38740.t1	275	315	light-responsive element
FvH4_2g38740.t1	480	520	light-responsive element
FvH4_2g38740.t1	1324	1364	light-responsive element
FvH4_2g38740.t1	275	315	light-responsive element
FvH4_3g13730.t1	1048	1088	light-responsive element
FvH4_3g13730.t1	1529	1569	light-responsive element
FvH4_3g15390.t1	945	985	light-responsive element
FvH4_3g15390.t1	979	1019	light-responsive element
FvH4_3g15390.t1	980	1020	light-responsive element
FvH4_3g15390.t1	945	985	light-responsive element
FvH4_3g15390.t1	980	1020	light-responsive element
FvH4_3g15820.t1	1603	1643	light-responsive element
FvH4_3g31140.t1	1332	1372	light-responsive element
FvH4_3g31140.t1	563	603	light-responsive element
FvH4_3g31140.t1	718	758	light-responsive element
FvH4_3g31140.t1	1332	1372	light-responsive element
FvH4_3g31150.t1	1221	1261	light-responsive element
FvH4_3g31150.t1	1344	1384	light-responsive element
FvH4_3g31390.t1	286	326	light-responsive element
FvH4_3g31390.t1	403	443	light-responsive element
FvH4_3g31390.t1	586	626	light-responsive element
FvH4_3g31390.t1	713	753	light-responsive element
FvH4_3g31390.t1	1262	1302	light-responsive element
FvH4_3g31390.t1	1301	1341	light-responsive element
FvH4_4g12051.t1	818	858	light-responsive element
FvH4_4g12051.t1	917	957	light-responsive element
FvH4_4g12051.t1	1124	1164	light-responsive element
FvH4_4g12051.t1	1782	1822	light-responsive element
FvH4_5g00360.t1	1307	1347	light-responsive element
FvH4_5g00360.t1	1095	1135	light-responsive element
FvH4_5g00360.t1	1641	1681	light-responsive element
FvH4_5g08770.t1	1075	1115	light-responsive element
FvH4_5g08770.t1	1759	1799	light-responsive element
FvH4_5g08780.t1	842	882	light-responsive element
FvH4_5g08780.t1	772	812	light-responsive element
FvH4_5g08780.t1	773	813	light-responsive element
FvH4_5g08780.t1	842	882	light-responsive element
FvH4_5g08780.t1	1205	1245	light-responsive element
FvH4_5g08800.t1	390	430	light-responsive element
FvH4_5g08800.t1	1495	1535	light-responsive element
FvH4_5g08800.t1	1964	2004	light-responsive element
FvH4_5g08800.t1	355	395	light-responsive element
FvH4_5g08800.t1	1019	1059	light-responsive element
FvH4_5g22620.t1	340	380	light-responsive element
FvH4_5g22620.t1	1010	1050	light-responsive element
FvH4_5g22620.t1	1011	1051	light-responsive element
FvH4_5g22660.t1	941	981	light-responsive element
FvH4_5g22690.t1	246	286	light-responsive element
FvH4_5g22690.t1	1833	1873	light-responsive element
FvH4_5g22690.t1	246	286	light-responsive element
FvH4_5g22700.t1	410	450	light-responsive element
FvH4_5g22700.t1	1008	1048	light-responsive element
FvH4_5g22700.t1	410	450	light-responsive element
FvH4_5g22790.t1	1727	1767	light-responsive element
FvH4_5g22821.t1	1296	1336	light-responsive element
FvH4_5g22822.t1	363	403	light-responsive element
FvH4_5g24600.t1	1146	1186	light-responsive element
FvH4_5g24600.t1	176	216	light-responsive element
FvH4_5g24600.t1	748	788	light-responsive element
FvH4_5g24600.t1	1785	1825	light-responsive element
FvH4_5g24720.t1	-1	39	light-responsive element
FvH4_5g24720.t1	643	683	light-responsive element
FvH4_5g24720.t1	1785	1825	light-responsive element
FvH4_5g26860.t1	562	602	light-responsive element
FvH4_5g29950.t1	1163	1203	light-responsive element
FvH4_5g29950.t1	1205	1245	light-responsive element
FvH4_5g32781.t1	1549	1589	light-responsive element
FvH4_6g16370.t1	108	148	light-responsive element
FvH4_6g16370.t1	108	148	light-responsive element
FvH4_6g16370.t1	1336	1376	light-responsive element
FvH4_6g16370.t1	1438	1478	light-responsive element
FvH4_6g27350.t1	300	340	light-responsive element
FvH4_6g27350.t1	540	580	light-responsive element
FvH4_6g33390.t1	75	115	light-responsive element
FvH4_6g35400.t1	368	408	light-responsive element
FvH4_6g35400.t1	710	750	light-responsive element
FvH4_6g35400.t1	833	873	light-responsive element
FvH4_6g35400.t1	1353	1393	light-responsive element
FvH4_6g35400.t1	1435	1475	light-responsive element
FvH4_6g36840.t1	559	599	light-responsive element
FvH4_6g36850.t1	848	888	light-responsive element
FvH4_6g36850.t1	1031	1071	light-responsive element
FvH4_6g36860.t1	957	997	light-responsive element
FvH4_6g36860.t1	1158	1198	light-responsive element
FvH4_6g36860.t1	656	696	light-responsive element
FvH4_6g38650.t1	1366	1406	light-responsive element
FvH4_7g11280.t1	-19	21	light-responsive element
FvH4_7g11280.t1	410	450	light-responsive element
FvH4_7g11280.t1	-19	21	light-responsive element
FvH4_7g11280.t1	325	365	light-responsive element
FvH4_7g11280.t1	326	366	light-responsive element
FvH4_7g11280.t1	408	448	light-responsive element
FvH4_7g17340.t1	633	673	light-responsive element
FvH4_7g17340.t1	1355	1395	light-responsive element
FvH4_7g17340.t1	633	673	light-responsive element
FvH4_7g19120.t1	1243	1283	light-responsive element
FvH4_7g19120.t1	1580	1620	light-responsive element
FvH4_7g19120.t1	1243	1283	light-responsive element
FvH4_7g32600.t1	1358	1398	light-responsive element
FvH4_7g32600.t1	1360	1400	light-responsive element
FvH4_7g32600.t1	1360	1400	light-responsive element
FvH4_2g10850.t1	248	288	light-responsive element
FvH4_2g10860.t1	1786	1826	light-responsive element
FvH4_2g10870.t1	1375	1415	light-responsive element
FvH4_3g31390.t1	535	575	light-responsive element
FvH4_3g31390.t1	1117	1157	light-responsive element
FvH4_3g31390.t1	1788	1828	light-responsive element
FvH4_5g22620.t1	1542	1582	light-responsive element
FvH4_5g22690.t1	760	800	light-responsive element
FvH4_6g16110.t1	1351	1391	light-responsive element
FvH4_6g33390.t1	1789	1829	light-responsive element
FvH4_6g36860.t1	1789	1829	light-responsive element
FvH4_1g11980.t1	428	468	MYB binding site involved in drought-inducibility
FvH4_2g02260.t1	1901	1941	MYB binding site involved in drought-inducibility
FvH4_2g02280.t1	425	465	MYB binding site involved in drought-inducibility
FvH4_2g02280.t1	1674	1714	MYB binding site involved in drought-inducibility
FvH4_2g02280.t1	1781	1821	MYB binding site involved in drought-inducibility
FvH4_2g02300.t1	850	890	MYB binding site involved in drought-inducibility
FvH4_2g02310.t1	1902	1942	MYB binding site involved in drought-inducibility
FvH4_2g02320.t1	954	994	MYB binding site involved in drought-inducibility
FvH4_2g02320.t1	1107	1147	MYB binding site involved in drought-inducibility
FvH4_2g10760.t1	1835	1875	MYB binding site involved in drought-inducibility
FvH4_2g10770.t1	270	310	MYB binding site involved in drought-inducibility
FvH4_2g10770.t1	437	477	MYB binding site involved in drought-inducibility
FvH4_2g36430.t1	671	711	MYB binding site involved in drought-inducibility
FvH4_2g36430.t1	1555	1595	MYB binding site involved in drought-inducibility
FvH4_3g15820.t1	861	901	MYB binding site involved in drought-inducibility
FvH4_3g31140.t1	84	124	MYB binding site involved in drought-inducibility
FvH4_3g31150.t1	929	969	MYB binding site involved in drought-inducibility
FvH4_3g31150.t1	1053	1093	MYB binding site involved in drought-inducibility
FvH4_3g31390.t1	1308	1348	MYB binding site involved in drought-inducibility
FvH4_3g31390.t1	1770	1810	MYB binding site involved in drought-inducibility
FvH4_4g23230.t1	801	841	MYB binding site involved in drought-inducibility
FvH4_4g23230.t1	874	914	MYB binding site involved in drought-inducibility
FvH4_4g23230.t1	994	1034	MYB binding site involved in drought-inducibility
FvH4_5g08770.t1	429	469	MYB binding site involved in drought-inducibility
FvH4_5g08770.t1	597	637	MYB binding site involved in drought-inducibility
FvH4_5g08770.t1	632	672	MYB binding site involved in drought-inducibility
FvH4_5g08780.t1	158	198	MYB binding site involved in drought-inducibility
FvH4_5g08780.t1	991	1031	MYB binding site involved in drought-inducibility
FvH4_5g22620.t1	1089	1129	MYB binding site involved in drought-inducibility
FvH4_5g22700.t1	900	940	MYB binding site involved in drought-inducibility
FvH4_5g22790.t1	1445	1485	MYB binding site involved in drought-inducibility
FvH4_5g22821.t1	309	349	MYB binding site involved in drought-inducibility
FvH4_5g22822.t1	1055	1095	MYB binding site involved in drought-inducibility
FvH4_5g24600.t1	1628	1668	MYB binding site involved in drought-inducibility
FvH4_5g24720.t1	481	521	MYB binding site involved in drought-inducibility
FvH4_5g24720.t1	1113	1153	MYB binding site involved in drought-inducibility
FvH4_5g29950.t1	1074	1114	MYB binding site involved in drought-inducibility
FvH4_6g16110.t1	361	401	MYB binding site involved in drought-inducibility
FvH4_6g16370.t1	1102	1142	MYB binding site involved in drought-inducibility
FvH4_6g16370.t1	1312	1352	MYB binding site involved in drought-inducibility
FvH4_6g33390.t1	92	132	MYB binding site involved in drought-inducibility
FvH4_6g33390.t1	1771	1811	MYB binding site involved in drought-inducibility
FvH4_6g35410.t1	1791	1831	MYB binding site involved in drought-inducibility
FvH4_6g36840.t1	383	423	MYB binding site involved in drought-inducibility
FvH4_6g36860.t1	1771	1811	MYB binding site involved in drought-inducibility
FvH4_6g38650.t1	1834	1874	MYB binding site involved in drought-inducibility
FvH4_7g11280.t1	207	247	MYB binding site involved in drought-inducibility
FvH4_7g11280.t1	1773	1813	MYB binding site involved in drought-inducibility
FvH4_7g19120.t1	622	662	MYB binding site involved in drought-inducibility
FvH4_7g19120.t1	886	926	MYB binding site involved in drought-inducibility
